# Supplementary material for: Generational Diet-Induced Obesity Remodels the Omental Adipose Proteome in Female Mice
Source: Nutrients. 2024 Sep 13;16(18):3086. doi: 10.3390/nu16183086 (PMC11435095; doi:10.3390/nu16183086)
Supplement: Supplementary file 1 [file nutrients-16-03086-s001.zip]

Archive with 8 entries (8 files):
- Schuster-Little et. al, Supplemental Figure S1.tif
- Schuster-Little et. al, Supplemental Figure S2.tif
- Schuster-Little et. al, Supplemental Figure S3.tif
- Suppl Table S1 Additional comparison groups.xlsx
- Suppl Table S2 Protein Groups from Each Cohort.xlsx
- Suppl Table S3 Up and Down Regulated Proteins.xlsx
- Suppl Table S4 PANTHER_RawData_All Groups_.xlsx
- Suppl Table S5  IPA Canonical Pathway Analysis_All Groups.xlsx
