# Supplementary material for: Generational Diet-Induced Obesity Remodels the Omental Adipose Proteome in Female Mice
Source: Nutrients. 2024 Sep 13;16(18):3086. doi: 10.3390/nu16183086 (PMC11435095; doi:10.3390/nu16183086)
Supplement: Supplementary file 1 [file nutrients-16-03086-s001.zip › Suppl Table S1 Additional comparison groups.xlsx]

## Sheet: Sheet1
Group Name	Cohorts compared
Generational Dietary Alteration	Wes(CON) vs Con(WES)
Obese Offspring	Con(WES) vs Wes(WES)
Lean Maternal Influence	Con(CON) vs Con(WES)
