# Supplementary material for: Generational Diet-Induced Obesity Remodels the Omental Adipose Proteome in Female Mice
Source: Nutrients. 2024 Sep 13;16(18):3086. doi: 10.3390/nu16183086 (PMC11435095; doi:10.3390/nu16183086)
Supplement: Supplementary file 1 [file nutrients-16-03086-s001.zip › Suppl Table S3 Up and Down Regulated Proteins.xlsx]

## Sheet: Generational Obesity
Accession	Gene	Protein	Log2 Fold Change	-Log10 P-value	Up or Down Regulated
Q6ZWV3	Rpl10	60S ribosomal protein L10	-1.12183	1.41675	DOWN
Q60590	Orm1	Alpha-1-acid glycoprotein 1	1.46673	1.45427	UP
P22599	Serpina1b	Alpha-1-antitrypsin 1-2	1.27994	1.46968	UP
Q00897	Serpina1d	Alpha-1-antitrypsin 1-4	1.43336	1.67157	UP
P06728	Apoa4	Apolipoprotein A-IV	2.31362	1.42642	UP
P08226	Apoe	Apolipoprotein E	1.19103	1.52282	UP
P35564	Canx	Calnexin	-1.55427	1.86102	DOWN
Q504N0	Cpa2	Carboxypeptidase A2	-1.67811	2.01156	DOWN
Q99LM2	Cdk5rap3	CDK5 regulatory subunit-associated protein 3	-1.71645	1.33345	DOWN
E9PZD8	Cp	Ceruloplasmin	1.01886	1.40633	UP
Q9JIF7	Copb1	Coatomer subunit beta	-1.22062	1.60618	DOWN
Q9QZE5	Copg1	Coatomer subunit gamma-1	-1.04757	1.45451	DOWN
K4DI67	Ncapd3	Condensin-2 complex subunit D3	2.02964	1.34677	UP
P46978	Stt3a	Dolichyl-diphosphooligosaccharide--protein glycosyltransferase subunit STT3A	-1.2604	1.42159	DOWN
E9PVA8	Gcn1	eIF-2-alpha kinase activator GCN1	-1.39642	1.67913	DOWN
Q9D8N0	Eef1g	Elongation factor 1-gamma	-1.00421	1.36858	DOWN
P58252	Eef2	Elongation factor 2	-1.14702	1.35099	DOWN
P60229	Eif3e	Eukaryotic translation initiation factor 3 subunit E	-1.08175	1.87951	DOWN
A0A0J9YUS5	Eif4g1	Eukaryotic translation initiation factor 4 gamma 1	-1.4103	1.48531	DOWN
Q91Y97	Aldob	Fructose-bisphosphate aldolase B	-1.01799	1.49892	DOWN
Q9Z1Z0	Uso1	General vesicular transport factor p115	-1.17395	1.40744	DOWN
P47856	Gfpt1	Glutamine--fructose-6-phosphate aminotransferase [isomerizing] 1	-1.06649	1.95161	DOWN
P07901	Hsp90aa1	Heat shock protein HSP 90-alpha	-1.91864	1.61133	DOWN
Q91X72	Hpx	Hemopexin	1.9587	1.74286	UP
P49182	Serpind1	Heparin cofactor 2	1.00393	1.31671	UP
Q3TEA8	Hp1bp3	Heterochromatin protein 1-binding protein 3	-1.10844	1.66672	DOWN
A0A0J9YUD8	Hmgb1	High mobility group protein B1|High mobility group protein B1 (Fragment)	-2.37439	1.64348	DOWN
A0A075B5P4	Ighg1	Ig gamma-1 chain C region secreted form (Fragment)	1.42061	2.03809	UP
P18528		Ig heavy chain V region 6.96	1.51063	1.75702	UP
P01660		Ig kappa chain V-III region PC 3741/TEPC 111	-2.10187	1.89834	DOWN
A0A075B5P3	Ighg2b	Immunoglobulin heavy constant gamma 2B (Fragment)	1.57951	1.52741	UP
A0A0A6YY53	Ighg2c	Immunoglobulin heavy constant gamma 2C (Fragment)	1.26083	2.51032	UP
A0A075B5W2	Ighv1-52	Immunoglobulin heavy variable 1-52|Immunoglobulin heavy variable 1-52 (Fragment)	3.39278	1.3657	UP
A0A075B5Q3	Ighv2-5	Immunoglobulin heavy variable 2-5|Immunoglobulin heavy variable 2-5 (Fragment)	-2.6509	1.87457	DOWN
A0A075B5R0	Ighv5-16	Immunoglobulin heavy variable 5-16|Immunoglobulin heavy variable 5-16 (Fragment)	1.01644	1.46951	UP
A0A075B5V6	Ighv1-42	Immunoglobulin heavy variable V1-42|Immunoglobulin heavy variable V1-42 (Fragment)	-1.60505	1.64915	DOWN
A0A140T8N0	Igkv9-120	Immunoglobulin kappa chain variable 9-120 (Fragment)|Immunoglobulin kappa chain variable 9-120	1.46829	2.48817	UP
A0A075B5K2	Igkv9-124	Immunoglobulin kappa chain variable 9-124	2.58312	1.42667	UP
A0A075B5M7	Igkv5-39	Immunoglobulin kappa variable 5-39	1.3684	1.49228	UP
A0A075B5N7	Igkv6-13	Immunoglobulin kappa variable 6-13	1.07752	2.28709	UP
A0A140T8M5	Igkv6-15	Immunoglobulin kappa variable 6-15 (Fragment)	1.2517	1.74084	UP
P15947	Klk1	Kallikrein-1	-1.22957	1.74887	DOWN
Q91XL1	Lrg1	Leucine-rich HEV glycoprotein	1.79979	1.64991	UP
E9QB02	Mars1	Methionine--tRNA ligase, cytoplasmic	-1.09284	2.03997	DOWN
P26041	Msn	Moesin	-1.6235	2.30929	DOWN
P28665	Mug1	Murinoglobulin-1	1.35769	1.44211	UP
Q7TPV4	Mybbp1a	Myb-binding protein 1A	-1.10638	1.48568	DOWN
Q8VDD5	Myh9	Myosin-9	-1.34341	3.93676	DOWN
Q9JIK5	Ddx21	Nucleolar RNA helicase 2	-1.31428	1.40699	DOWN
K3W4L7	Pbld1	Phenazine biosynthesis-like domain-containing protein 1	-3.7386	2.51831	DOWN
P50580	Pa2g4	Proliferation-associated protein 2G4	-1.02083	1.48083	DOWN
Q9D662	Sec23b	Protein transport protein Sec23B	-1.30102	1.36482	DOWN
A0A0U1RNL7	Bckdk	Protein-serine/threonine kinase|[3-methyl-2-oxobutanoate dehydrogenase [lipoamide]] kinase, mitochondrial	-1.10676	1.53887	DOWN
Q922Q4	Pycr2	Pyrroline-5-carboxylate reductase 2	-1.01936	1.37351	DOWN
E9Q3P9	Rab11a	Ras-related protein Rab-11A|Ras-related protein Rab-11A (Fragment)|Ras-related protein Rab-11B	-1.14729	1.64781	DOWN
P62821	Rab1A	Ras-related protein Rab-1A|RAB1A, member RAS oncogene family	-1.01235	1.34222	DOWN
Q8VCA8	Scrn2	Secernin-2	-1.10576	1.35168	DOWN
P26638	Sars1	Serine--tRNA ligase, cytoplasmic|Serine--tRNA ligase	-1.00611	1.45095	DOWN
Q9Z2I8	Suclg2	Succinate--CoA ligase [GDP-forming] subunit beta, mitochondrial	-1.03629	1.4973	DOWN
Q9QUK9	Try5	TESP4	-1.58862	1.73627	DOWN
Q9D0R2	Tars1	Threonine--tRNA ligase 1, cytoplasmic	-1.03978	1.3381	DOWN
E9Q453	Tpm1	Tropomyosin alpha-1 chain	-1.2798	1.90118	DOWN
D3Z6I8	Tpm3	Tropomyosin alpha-3 chain	-2.07342	2.37797	DOWN
A0A087WR93	U2surp	U2 snRNP-associated SURP motif-containing protein (Fragment)|U2 snRNP-associated SURP motif-containing protein	-1.15457	1.44698	DOWN
Q9Z1Q9	Vars1	Valine--tRNA ligase	-1.06654	1.68025	DOWN

## Sheet: Maternal Influence
Accession	Gene	Protein	Log2 Fold Change	-Log10 P-value	Up or Down Regulated
P11031	Sub1	Activated RNA polymerase II transcriptional coactivator p15	-2.1257	1.35516	DOWN
P35564	Canx	Calnexin	-1.34023	1.67758	DOWN
Q504N0	Cpa2	Carboxypeptidase A2	-1.11058	1.34945	DOWN
Q6ZQ06	Cep162	Centrosomal protein of 162 kDa	-1.02697	2.12442	DOWN
Q9CQC2	Clps	Colipase	-2.21823	1.45975	DOWN
Q99L45	Eif2s2	Eukaryotic translation initiation factor 2 subunit 2	-1.5041	1.36411	DOWN
Q9Z1Z0	Uso1	General vesicular transport factor p115	-1.16393	1.39689	DOWN
P07901	Hsp90aa1	Heat shock protein HSP 90-alpha	-2.08512	1.64545	DOWN
P11499	Hsp90ab1	Heat shock protein HSP 90-beta	-1.84626	1.54489	DOWN
Q3TEA8	Hp1bp3	Heterochromatin protein 1-binding protein 3	-1.71548	2.09145	DOWN
A0A2I3BRM6	Hnrnpc	Heterogeneous nuclear ribonucleoproteins C1/C2 (Fragment)	-1.31345	1.71276	DOWN
A0A0J9YUD8	Hmgb1	High mobility group protein B1|High mobility group protein B1 (Fragment)	-3.85718	1.81173	DOWN
F8WJK8	St13|St13	Hsc70-interacting protein	-1.54216	1.54874	DOWN
P01660		Ig kappa chain V-III region PC 3741/TEPC 111	-1.59133	2.63099	DOWN
A0A075B5P5	Ighg3|Ighg3|	Immunoglobulin heavy constant gamma 3 (Fragment)|Ig gamma-3 chain C region	2.33085	1.4156	UP
A0A075B5W2	Ighv1-52	Immunoglobulin heavy variable 1-52|Immunoglobulin heavy variable 1-52 (Fragment)	4.81222	1.83567	UP
A0A075B5V6	Ighv1-42	Immunoglobulin heavy variable V1-42|Immunoglobulin heavy variable V1-42 (Fragment)	-1.98152	2.01167	DOWN
A0A140T8M0	Igkv1-117	Immunoglobulin kappa variable 1-117 (Fragment)	3.10382	1.73709	UP
A0A075B5J9	Igkv17-127|Igkv17-121	Immunoglobulin kappa variable 17-127|Immunoglobulin kappa variable 17-121|Immunoglobulin kappa variable 17-127 (Fragment)|Immunoglobulin kappa variable 17-121 (Fragment)	1.55026	1.54791	UP
A0A075B5M1	Igkv4-63	Immunoglobulin kappa variable 4-63	2.1032	1.55776	UP
Q9Z2I0	Letm1	Mitochondrial proton/calcium exchanger protein	-1.22211	2.44877	DOWN
Q7TPV4	Mybbp1a	Myb-binding protein 1A	-1.23674	1.80713	DOWN
P05977	Myl1	Myosin light chain 1/3, skeletal muscle isoform	1.08137	1.53289	UP
D3YU17	Ncln|Ncln	Nicalin	-1.15964	1.60341	DOWN
Q9D6Z1	Nop56	Nucleolar protein 56	-1.23509	1.46685	DOWN
Q6DFW4	Nop58	Nucleolar protein 58	-1.64521	2.37246	DOWN
Q9JIK5	Ddx21	Nucleolar RNA helicase 2	-1.17311	1.5245	DOWN
Q9WVE8	Pacsin2	Protein kinase C and casein kinase substrate in neurons protein 2	-1.25327	1.85839	DOWN
G3X8R0	Reep5	Receptor expression-enhancing protein	-1.07394	1.30417	DOWN
D3Z6I8	Tpm3	Tropomyosin alpha-3 chain	-2.70266	3.96262	DOWN

## Sheet: Obese Maternal Influence
Accession	Gene	Protein	Log2 Fold Change	-Log10 P-value	Up or Down Regulated
P22599	Serpina1b	Alpha-1-antitrypsin 1-2	1.1842	1.39795	UP
Q00897	Serpina1d	Alpha-1-antitrypsin 1-4	1.05694	1.32094	UP
Q00623	Apoa1	Apolipoprotein A-I	1.96925	1.3105	UP
P06728	Apoa4	Apolipoprotein A-IV	2.4717	1.46439	UP
P08226	Apoe	Apolipoprotein E	1.26123	1.57659	UP
P31938	Map2k1	Dual specificity mitogen-activated protein kinase kinase 1	-1.30005	1.38233	DOWN
Q923L7	Ear6	Ear6 protein	1.30338	3.82642	UP
P97425	Ear2	Eosinophil cationic protein 2	1.06135	1.81816	UP
Q91X72	Hpx	Hemopexin	1.74346	1.65322	UP
P27661	H2ax	Histone H2AX	-1.34887	1.99068	DOWN
A0A075B5P5	Ighg3	Immunoglobulin heavy constant gamma 3 (Fragment)|Ig gamma-3 chain C region	-2.00577	1.32552	DOWN
A0A075B5W2	Ighv1-52	Immunoglobulin heavy variable 1-52|Immunoglobulin heavy variable 1-52 (Fragment)	-1.41944	1.4419	DOWN
A0A075B696	Ighv2-3	Immunoglobulin heavy variable 2-3 (Fragment)	-3.27482	1.34066	DOWN
A0A075B5R0	Ighv5-16	Immunoglobulin heavy variable 5-16|Immunoglobulin heavy variable 5-16 (Fragment)	1.27762	1.76315	UP
A0A140T8M3	Igkv8-30	Immunoglobulin kappa chain variable 8-30 (Fragment)	-2.70025	2.69996	DOWN
A0A140T8M0	Igkv1-117	Immunoglobulin kappa variable 1-117 (Fragment)	-1.74349	1.50112	DOWN
Q91XL1	Lrg1	Leucine-rich HEV glycoprotein	1.6324	1.57221	UP
P28665	Mug1	Murinoglobulin-1	1.51448	1.54074	UP
A0A498WGS3	Mbp	Myelin basic protein	3.32969	1.30869	UP
Q3TKR3	Nlrp4c	NACHT, LRR and PYD domains-containing protein 4C	-1.15569	2.55481	DOWN
Q61578	Fdxr	NADPH:adrenodoxin oxidoreductase, mitochondrial	-1.11464	2.99402	DOWN
O70250	Pgam2	Phosphoglycerate mutase 2	1.68897	1.40009	UP
A0A0U1RNL7	Bckdk	Protein-serine/threonine kinase|[3-methyl-2-oxobutanoate dehydrogenase [lipoamide]] kinase, mitochondrial	-1.07932	1.52181	DOWN
G3X8T9	Serpina3n	Serine protease inhibitor A3N	1.10226	1.49147	UP
P52196	Tst	Thiosulfate sulfurtransferase	-1.16036	3.90631	DOWN
Q9CQG0	Tmed6	Transmembrane emp24 domain-containing protein 6	-1.14205	2.03324	DOWN

## Sheet: Maternal Obesity
Accession	Gene	Protein	Log2 Fold Change	-Log10 P-value	Up or Down Regulated
Q3UHX2	Pdap1	28 kDa heat- and acid-stable phosphoprotein	1.23571	1.5658	UP
H3BJG8	Acaa1a	3-ketoacyl-CoA thiolase A, peroxisomal (Fragment)	1.46708	1.63042	UP
Q19LI2	A1bg	Alpha-1B-glycoprotein	-1.81137	3.11559	DOWN
P06728	Apoa4	Apolipoprotein A-IV	1.06737	1.63338	UP
Q99MQ4	Aspn	Asporin	-1.35387	1.8472	DOWN
Q61878	Prg2	Bone marrow proteoglycan	-2.41559	1.31452	DOWN
Q5SUH6	Clint1	Clathrin interactor 1	1.15679	2.1368	UP
E9PX70	Col12a1	Collagen alpha-1(XII) chain	-1.36897	2.20708	DOWN
Q9QXY6	Ehd3	EH domain-containing protein 3	1.10265	1.58732	UP
Q9Z0F7	Sncg	Gamma-synuclein	1.04834	1.3052	UP
O89100	Grap2	GRB2-related adaptor protein 2	2.53133	1.53912	UP
Q9CZJ2	Hspa12b	Heat shock 70 kDa protein 12B	1.2456	1.30685	UP
E9Q5B6	Hnrnpd	Heterogeneous nuclear ribonucleoprotein D0 (Fragment)	1.25919	1.5725	UP
P18527		Ig heavy chain V region 914	-1.15627	2.93824	DOWN
P03977		Ig kappa chain V-III region 50S10.1	2.42837	1.40712	UP
A0A0A6YY53	Ighg2c|	Immunoglobulin heavy constant gamma 2C (Fragment)	1.23662	3.96168	UP
A0A075B5V6	Ighv1-42|	Immunoglobulin heavy variable V1-42|Immunoglobulin heavy variable V1-42 (Fragment)	2.05593	1.30995	UP
A0A140T8P5	Igkv8-24	Immunoglobulin kappa chain variable 8-24 (Fragment)	1.04483	1.6838	UP
A0A0B4J1I0	Igkv1-110	Immunoglobulin kappa variable 1-110 (Fragment)	1.20739	1.37445	UP
A0A075B5M4	Igkv4-57-1	Immunoglobulin kappa variable 4-57-1 (Fragment)	1.51853	3.16815	UP
A0A140T8M4	Igkv8-19	Immunoglobulin kappa variable 8-19	-3.63873	1.66627	DOWN
Q9QZ85	Iigp1	Interferon-inducible GTPase 1	1.0277	2.15785	UP
Q8K310	Matr3	Matrin-3	1.85034	1.33454	UP
P16331	Pah	Phenylalanine-4-hydroxylase	1.59893	1.30727	UP
P61458	Pcbd1	Pterin-4-alpha-carbinolamine dehydratase	2.26442	2.46298	UP
G3X8R0	Reep5	Receptor expression-enhancing protein	1.08853	1.74608	UP
Q8BYW1	Arhgap25	Rho GTPase-activating protein 25	1.07652	1.41863	UP
D3Z6I8	Tpm3	Tropomyosin alpha-3 chain	-1.81419	2.31883	DOWN

## Sheet: Generational Dietary Alteration
Accession	Gene	Protein	Log2 Fold Change	-Log10 P-value	Up or Down Regulated
P06728	Apoa4	Apolipoprotein A-IV	1.26314	1.65215	UP
Q91WU0	Ces1f	Carboxylesterase 1F	-1.26995	3.21529	DOWN
Q01149	Col1a2	Collagen alpha-2(I) chain	-1.18188	2.54193	DOWN
A0A140LI59	Dmbt1	Deleted in malignant brain tumors 1 protein	3.34298	1.91082	UP
Q8CHT0	Aldh4a1	Delta-1-pyrroline-5-carboxylate dehydrogenase, mitochondrial	-1.05829	3.17442	DOWN
F6TVP2	Samhd1	Deoxynucleoside triphosphate triphosphohydrolase SAMHD1 (Fragment)	-1.03427	1.8644	DOWN
P54869	Hmgcs2	Hydroxymethylglutaryl-CoA synthase, mitochondrial	-1.24732	3.28558	DOWN
A0A075B6A3	Igha|Igha	Immunoglobulin heavy constant alpha (Fragment)	-1.99302	1.62214	DOWN
A0A075B5W2	Ighv1-52	Immunoglobulin heavy variable 1-52|Immunoglobulin heavy variable 1-52 (Fragment)	-3.53517	1.80755	DOWN
A0A075B5W6	Ighv1-55	Immunoglobulin heavy variable 1-55 (Fragment)	2.31936	1.71644	UP
A0A0A6YWI9	Ighv1-11	Immunoglobulin heavy variable V1-11 (Fragment)	-1.14406	2.26723	DOWN
A0A140T8M0	Igkv1-117	Immunoglobulin kappa variable 1-117 (Fragment)	-2.98681	1.67086	DOWN
Q60714	Slc27a1	Long-chain fatty acid transport protein 1	-1.05926	2.12342	DOWN
Q5SWW4	Med13	Mediator of RNA polymerase II transcription subunit 13	-1.05368	1.85669	DOWN
P06801	Me1	NADP-dependent malic enzyme	-1.02858	1.8496	DOWN
Q6DFW4	Nop58	Nucleolar protein 58	1.11728	1.55308	UP
Q922W5	Pycr1	Pyrroline-5-carboxylate reductase 1, mitochondrial	2.27188	1.59843	UP
E9QPD7	Pcx|Pcx	Pyruvate carboxylase	-1.00084	1.71423	DOWN
O55143	Atp2a2	Sarcoplasmic/endoplasmic reticulum calcium ATPase 2	1.05017	3.45537	UP
P52196	Tst	Thiosulfate sulfurtransferase	-1.28464	6.1847	DOWN

## Sheet: Obese Offsrping
Accession	Gene	Protein	Log2 Fold Change	-Log10 P-value	Up or Down Regulated
H3BJG8	Acaa1a	3-ketoacyl-CoA thiolase A, peroxisomal (Fragment)	-2.70407	1.72619	DOWN
Q99LM2	Cdk5rap3	CDK5 regulatory subunit-associated protein 3	-1.10669	1.48142	DOWN
P01844	Iglc2|Iglc2	Ig lambda-2 chain C region|Ig lambda-2 chain C region (Fragment)	1.0752	1.50459	UP
A0A0B4J1N0	Ighv1-76	Immunoglobulin heavy variable 1-76|Immunoglobulin heavy variable 1-76 (Fragment)	1.24014	1.62053	UP
A0A140T8P9	Igkv14-111	Immunoglobulin kappa variable 14-111 (Fragment)|Ig kappa chain V-V region L6 (Fragment)	1.26499	1.76133	UP
A0A075B5M1	Igkv4-63	Immunoglobulin kappa variable 4-63	-1.68849	1.33051	DOWN
A0A0G2JE99	Iglc1	Immunoglobulin lambda constant 1 (Fragment)|Ig lambda-1 chain C region	1.11697	1.67903	UP
G5E898	Ppl	Periplakin	1.44962	1.30504	UP

## Sheet: Lean Maternal Influence
Accession	Gene	Protein	Log2 Fold Change	-Log10 P-value	Up or Down Regulated
A0A0G2JDW7	Rps27	40S ribosomal protein S27 (Fragment)|40S ribosomal protein S27	-1.23279	1.91635	DOWN
P06728	Apoa4	Apolipoprotein A-IV	1.10506	1.50939	UP
P70412	Cuzd1	CUB and zona pellucida-like domain-containing protein 1	1.39868	1.81878	UP
D3Z2X2	Dnhd1	Dynein heavy chain domain 1	2.3988	3.48633	UP
Q91X72	Hpx	Hemopexin	1.2341	1.4126	UP
A0A0J9YUD8	Hmgb1	High mobility group protein B1|High mobility group protein B1 (Fragment)	-2.19767	1.62375	DOWN
P01660		Ig kappa chain V-III region PC 3741/TEPC 111	-3.73038	3.41151	DOWN
A0A075B5U7	Ighv1-22	Immunoglobulin heavy variable 1-22 (Fragment)	1.25353	1.64793	UP
A0A075B5W6	Ighv1-55	Immunoglobulin heavy variable 1-55 (Fragment)	2.94405	1.85139	UP
A0A075B5Q3	Ighv2-5	Immunoglobulin heavy variable 2-5|Immunoglobulin heavy variable 2-5 (Fragment)	-2.25112	2.8063	DOWN
A0A0A6YWI9	Ighv1-11	Immunoglobulin heavy variable V1-11 (Fragment)	-1.07738	1.35298	DOWN
A0A075B5K2	Igkv9-124	Immunoglobulin kappa chain variable 9-124	1.32513	1.66872	UP
A0A075B5M1	Igkv4-63	Immunoglobulin kappa variable 4-63	2.63875	1.6004	UP
Q02257	Jup	Junction plakoglobin	-1.20359	1.33143	DOWN
Q8VHP7	Serpinb1b	Leukocyte elastase inhibitor B	-1.24085	1.70159	DOWN
P11152	Lpl	Lipoprotein lipase	1.4281	1.51016	UP
Q9JIK5	Ddx21	Nucleolar RNA helicase 2	-1.21855	1.57861	DOWN
P48678	Lmna	Prelamin-A/C	-1.10904	2.88928	DOWN
Q62261	Sptbn1	Spectrin beta chain, non-erythrocytic 1	-1.01824	3.68841	DOWN
P52196	Tst	Thiosulfate sulfurtransferase	-1.11795	1.56684	DOWN
E9Q453	Tpm1	Tropomyosin alpha-1 chain	-1.02723	1.80632	DOWN
