# Supplementary material for: Generational Diet-Induced Obesity Remodels the Omental Adipose Proteome in Female Mice
Source: Nutrients. 2024 Sep 13;16(18):3086. doi: 10.3390/nu16183086 (PMC11435095; doi:10.3390/nu16183086)
Supplement: Supplementary file 1 [file nutrients-16-03086-s001.zip › Suppl Table S4 PANTHER_RawData_All Groups_.xlsx]

## Sheet: Generational Obesity PANTHER
Gene ID	Mapped IDs	Gene Name, Gene Symbol, Persistent id, Orthologs	Panther Family/Subfamily	PANTHER Protein Class	Enchancer	PANTHER GO-Slim Molecular Function	PANTHER GO-Slim Biological Process	PANTHER GO-Slim Cellular Component	Pathway
MOUSE|MGI=MGI=2444248|UniProtKB=E9PVA8	E9PVA8	eIF-2-alpha kinase activator GCN1;Gcn1;PTN000597947;orthologs	EIF-2-ALPHA KINASE ACTIVATOR GCN1 (PTHR23346:SF7)	scaffold/adaptor protein(PC00226)		protein kinase binding(GO:0019901);protein kinase activity(GO:0004672);protein kinase regulator activity(GO:0019887)	regulation of translation(GO:0006417);cellular response to amino acid starvation(GO:0034198);translational elongation(GO:0006414)	cytosol(GO:0005829)
MOUSE|MGI=MGI=4439752|UniProtKB=A0A075B5W2	A0A075B5W2	Immunoglobulin heavy variable 1-52;Ighv1-52;PTN002357026;orthologs	IMMUNOGLOBULIN HEAVY VARIABLE 1-46 (PTHR23266:SF322)	immunoglobulin(PC00123)		signaling receptor binding(GO:0005102)	complement activation(GO:0006956);phagocytosis, engulfment(GO:0006911);vesicle budding from membrane(GO:0006900);innate immune response(GO:0045087);positive regulation of lymphocyte activation(GO:0051251);protein activation cascade(GO:0072376);immunoglobulin mediated immune response(GO:0016064);cell recognition(GO:0008037);B cell activation(GO:0042113);defense response to bacterium(GO:0042742);B …	extracellular space(GO:0005615);leaflet of membrane bilayer(GO:0097478);external side of plasma membrane(GO:0009897);protein-containing complex(GO:0032991)
MOUSE|MGI=MGI=2686255|UniProtKB=A0A075B5M7	A0A075B5M7	Immunoglobulin kappa variable 5-39;Igkv5-39;PTN002357506;orthologs	IMMUNOGLOBULIN KAPPA VARIABLE 6-21-RELATED (PTHR23267:SF217)	immunoglobulin(PC00123)			immune response(GO:0006955);production of molecular mediator of immune response(GO:0002440)	extracellular space(GO:0005615)
MOUSE|MGI=MGI=1306824|UniProtKB=Q9Z2I8	Q9Z2I8	Succinate--CoA ligase [GDP-forming] subunit beta, mitochondrial;Suclg2;PTN000212621;orthologs	SUCCINATE--COA LIGASE [GDP-FORMING] SUBUNIT BETA, MITOCHONDRIAL (PTHR11815:SF10)	ligase(PC00142)		ligase activity, forming carbon-sulfur bonds(GO:0016877)	acyl-CoA metabolic process(GO:0006637);tricarboxylic acid cycle(GO:0006099)	catalytic complex(GO:1902494);cytoplasm(GO:0005737)
MOUSE|MGI=MGI=1350925|UniProtKB=Q9D662	Q9D662	Protein transport protein Sec23B;Sec23b;PTN000124636;orthologs	PROTEIN TRANSPORT PROTEIN SEC23B (PTHR11141:SF10)	vesicle coat protein(PC00235)		protein binding(GO:0005515);GTPase activity(GO:0003924);GTPase activator activity(GO:0005096)	COPII-coated vesicle budding(GO:0090114)	ER to Golgi transport vesicle membrane(GO:0012507);vesicle coat(GO:0030120);endoplasmic reticulum exit site(GO:0070971);vacuole(GO:0005773);plasma membrane(GO:0005886)
MOUSE|MGI=MGI=1929095|UniProtKB=Q9Z1Z0	Q9Z1Z0	General vesicular transport factor p115;Uso1;PTN000000726;orthologs	GENERAL VESICULAR TRANSPORT FACTOR P115 (PTHR10013:SF0)	membrane traffic protein(PC00150)
MOUSE|MGI=MGI=1330829|UniProtKB=A0A075B5N7	A0A075B5N7	Immunoglobulin kappa variable 6-13;Igkv6-13;PTN002357193;orthologs	IG KAPPA CHAIN V-V REGION MOPC 21-RELATED (PTHR23267:SF240)	immunoglobulin(PC00123)			immune response(GO:0006955);production of molecular mediator of immune response(GO:0002440)	extracellular space(GO:0005615)
MOUSE|MGI=MGI=102850|UniProtKB=P15947	P15947	Kallikrein-1;Klk1;PTN000668805;orthologs	KALLIKREIN-1 (PTHR24271:SF47)	serine protease(PC00203)			zymogen activation(GO:0031638);regulation of systemic arterial blood pressure(GO:0003073)
MOUSE|MGI=MGI=107717|UniProtKB=Q8VDD5	Q8VDD5	Myosin-9;Myh9;PTN000320888;orthologs	MYOSIN-9 (PTHR45615:SF16)	actin or actin-binding cytoskeletal protein(PC00041)					Cytoskeletal regulation by Rho GTPase->Myosin light chain;;Inflammation mediated by chemokine and cytokine signaling pathway->Myosin;;Nicotinic acetylcholine receptor signaling pathway->Myosin;;;;
MOUSE|MGI=MGI=109369|UniProtKB=Q3TEA8	Q3TEA8	Heterochromatin protein 1-binding protein 3;Hp1bp3;PTN000406495;orthologs	HETEROCHROMATIN PROTEIN 1-BINDING PROTEIN 3 (PTHR15832:SF1)	scaffold/adaptor protein(PC00226)		DNA binding(GO:0003677);nucleosome binding(GO:0031491)	heterochromatin organization(GO:0070828)	nucleus(GO:0005634);membrane(GO:0016020);chromosome(GO:0005694)
MOUSE|MGI=MGI=88261|UniProtKB=P35564	P35564	Calnexin;Canx;PTN000117548;orthologs	CALNEXIN (PTHR11073:SF11)	chaperone(PC00072)		calcium ion binding(GO:0005509)	protein folding(GO:0006457);ubiquitin-dependent ERAD pathway(GO:0030433)	endoplasmic reticulum membrane(GO:0005789);vacuole(GO:0005773);plasma membrane(GO:0005886)
MOUSE|MGI=MGI=102756|UniProtKB=Q9QUK9	Q9QUK9	TESP4;Try5;PTN001208012;orthologs	TRYPSIN-1 (PTHR24264:SF57)	serine protease(PC00203)		serine-type endopeptidase activity(GO:0004252)	proteolysis(GO:0006508)	extracellular space(GO:0005615)
MOUSE|MGI=MGI=105943|UniProtKB=Q6ZWV3	Q6ZWV3	60S ribosomal protein L10;Rpl10;PTN000197763;orthologs	60S RIBOSOMAL PROTEIN L10 (PTHR11726:SF36)	ribosomal protein(PC00202)		structural constituent of ribosome(GO:0003735)	ribosomal large subunit assembly(GO:0000027)	cytosolic large ribosomal subunit(GO:0022625)
MOUSE|MGI=MGI=96250|UniProtKB=P07901	P07901	Heat shock protein HSP 90-alpha;Hsp90aa1;PTN000163702;orthologs	HEAT SHOCK PROTEIN HSP 90-ALPHA (PTHR11528:SF87)	Hsp90 family chaperone(PC00028)		ATP binding(GO:0005524);unfolded protein binding(GO:0051082)	cellular response to heat(GO:0034605);protein folding(GO:0006457);protein stabilization(GO:0050821)	nucleus(GO:0005634);perinuclear region of cytoplasm(GO:0048471);cytosol(GO:0005829);neuronal cell body(GO:0043025);plasma membrane(GO:0005886)
MOUSE|MGI=MGI=106314|UniProtKB=Q9D0R2	Q9D0R2	Threonine--tRNA ligase 1, cytoplasmic;Tars1;PTN000155144;orthologs	THREONINE--TRNA LIGASE 1, CYTOPLASMIC (PTHR11451:SF36)	aminoacyl-tRNA synthetase(PC00047)		catalytic activity, acting on RNA(GO:0140098);ligase activity(GO:0016874)	cellular amino acid metabolic process(GO:0006520);tRNA metabolic process(GO:0006399);translational elongation(GO:0006414)	membrane(GO:0016020);mitochondrion(GO:0005739)
MOUSE|MGI=MGI=1277956|UniProtKB=Q922Q4	Q922Q4	Pyrroline-5-carboxylate reductase 2;Pycr2;PTN000182250;orthologs	PYRROLINE-5-CARBOXYLATE REDUCTASE 2 (PTHR11645:SF61)	reductase(PC00198)		oxidoreductase activity(GO:0016491)	glutamine family amino acid metabolic process(GO:0009064);alpha-amino acid biosynthetic process(GO:1901607);heterocycle biosynthetic process(GO:0018130);organic cyclic compound biosynthetic process(GO:1901362)		Proline biosynthesis->Pyrroline-5-carboxylate reductase;;
MOUSE|MGI=MGI=3617840|UniProtKB=Q504N0	Q504N0	Carboxypeptidase A2;Cpa2;PTN000194116;orthologs	CARBOXYPEPTIDASE A2 (PTHR11705:SF71)	metalloprotease(PC00153)		carboxypeptidase activity(GO:0004180);metallopeptidase activity(GO:0008237)	proteolysis(GO:0006508)	extracellular space(GO:0005615)
MOUSE|MGI=MGI=99837|UniProtKB=P28665	P28665	Murinoglobulin-1;Mug1;PTN000151171;orthologs	MURINOGLOBULIN-1-RELATED (PTHR11412:SF133)	protease inhibitor(PC00191)				extracellular space(GO:0005615)
MOUSE|MGI=MGI=1933126|UniProtKB=Q99LM2	Q99LM2	CDK5 regulatory subunit-associated protein 3;Cdk5rap3;PTN000382556;orthologs	CDK5 REGULATORY SUBUNIT-ASSOCIATED PROTEIN 3 (PTHR14894:SF0)				mitotic nuclear division(GO:0140014);protein phosphorylation(GO:0006468);regulation of mitotic cell cycle(GO:0007346);regulation of cyclin-dependent protein serine/threonine kinase activity(GO:0000079)	endomembrane system(GO:0012505);vacuole(GO:0005773);plasma membrane(GO:0005886)
MOUSE|MGI=MGI=1343092|UniProtKB=Q8VCA8	Q8VCA8	Secernin-2;Scrn2;PTN000313167;orthologs	SECERNIN-2 (PTHR12994:SF16)
MOUSE|MGI=MGI=96051|UniProtKB=P49182	P49182	Heparin cofactor 2;Serpind1;PTN000156386;orthologs	HEPARIN COFACTOR 2 (PTHR11461:SF30)	protease inhibitor(PC00191)		serine-type endopeptidase inhibitor activity(GO:0004867);serine-type endopeptidase activity(GO:0004252);protease binding(GO:0002020)	proteolysis(GO:0006508);cellular protein metabolic process(GO:0044267);negative regulation of endopeptidase activity(GO:0010951)	extracellular space(GO:0005615)	Blood coagulation->heparin cofactor II;;
MOUSE|MGI=MGI=3704123|UniProtKB=A0A075B5V6	A0A075B5V6	Immunoglobulin heavy variable V1-42;Ighv1-42;PTN002357015;orthologs	IG HEAVY CHAIN V REGION 108A-RELATED (PTHR23266:SF196)	immunoglobulin(PC00123)		signaling receptor binding(GO:0005102)	complement activation(GO:0006956);phagocytosis, engulfment(GO:0006911);vesicle budding from membrane(GO:0006900);innate immune response(GO:0045087);positive regulation of lymphocyte activation(GO:0051251);protein activation cascade(GO:0072376);immunoglobulin mediated immune response(GO:0016064);cell recognition(GO:0008037);B cell activation(GO:0042113);defense response to bacterium(GO:0042742);B …	extracellular space(GO:0005615);leaflet of membrane bilayer(GO:0097478);external side of plasma membrane(GO:0009897);protein-containing complex(GO:0032991)
MOUSE|MGI=MGI=95698|UniProtKB=P47856	P47856	Glutamine--fructose-6-phosphate aminotransferase [isomerizing] 1;Gfpt1;PTN000101346;orthologs	GLUTAMINE--FRUCTOSE-6-PHOSPHATE AMINOTRANSFERASE [ISOMERIZING] 1 (PTHR10937:SF12)	transaminase(PC00216)		transaminase activity(GO:0008483)	organophosphate metabolic process(GO:0019637);UDP-N-acetylglucosamine metabolic process(GO:0006047);protein N-linked glycosylation(GO:0006487);phosphate-containing compound metabolic process(GO:0006796)		O-antigen biosynthesis->Fructose-6-phosphate aminotransferase;;N-acetylglucosamine metabolism->Fructose-6-phosphate aminotransferase;;;
MOUSE|MGI=MGI=3646892|UniProtKB=A0A075B5K2	A0A075B5K2	Immunoglobulin kappa chain variable 9-124;Igkv9-124;PTN002357466;orthologs	IMMUNOGLOBULIN KAPPA VARIABLE 1-9-RELATED (PTHR23267:SF216)	immunoglobulin(PC00123)			immune response(GO:0006955);production of molecular mediator of immune response(GO:0002440)	extracellular space(GO:0005615)
MOUSE|MGI=MGI=1917599|UniProtKB=Q9JIF7	Q9JIF7	Coatomer subunit beta;Copb1;PTN000067261;orthologs	COATOMER SUBUNIT BETA (PTHR10635:SF0)	vesicle coat protein(PC00235)			endoplasmic reticulum to Golgi vesicle-mediated transport(GO:0006888);intra-Golgi vesicle-mediated transport(GO:0006891)	vacuole(GO:0005773);plasma membrane(GO:0005886);COPI vesicle coat(GO:0030126)
MOUSE|MGI=MGI=97443|UniProtKB=Q60590	Q60590	Alpha-1-acid glycoprotein 1;Orm1;PTN000239501;orthologs	ALPHA-1-ACID GLYCOPROTEIN 1 (PTHR11967:SF2)
MOUSE|MGI=MGI=87995|UniProtKB=Q91Y97	Q91Y97	Fructose-bisphosphate aldolase B;Aldob;PTN000179429;orthologs	FRUCTOSE-BISPHOSPHATE ALDOLASE B (PTHR11627:SF2)	aldolase(PC00044)		fructose-bisphosphate aldolase activity(GO:0004332)	glycolytic process(GO:0006096)	cytosol(GO:0005829)	Glycolysis->Aldolase;;Fructose galactose metabolism->Fructose bisphosphate aldolase;;;
MOUSE|MGI=MGI=891970|UniProtKB=P22599	P22599	Alpha-1-antitrypsin 1-2;Serpina1b;PTN000156603;orthologs	ALPHA-1-ANTITRYPSIN (PTHR11461:SF165)	protease inhibitor(PC00191)		serine-type endopeptidase inhibitor activity(GO:0004867);serine-type endopeptidase activity(GO:0004252);protease binding(GO:0002020)	proteolysis(GO:0006508);cellular protein metabolic process(GO:0044267);negative regulation of endopeptidase activity(GO:0010951)	extracellular space(GO:0005615)	Blood coagulation->alpha1-antitrypsin;;
MOUSE|MGI=MGI=4439517|UniProtKB=A0A075B5Q3	A0A075B5Q3	Immunoglobulin heavy variable 2-5;Ighv2-5;PTN002356788;orthologs	IG HEAVY CHAIN V REGION MC101-RELATED (PTHR23266:SF254)	immunoglobulin(PC00123)		signaling receptor binding(GO:0005102)	complement activation(GO:0006956);phagocytosis, engulfment(GO:0006911);vesicle budding from membrane(GO:0006900);innate immune response(GO:0045087);positive regulation of lymphocyte activation(GO:0051251);protein activation cascade(GO:0072376);immunoglobulin mediated immune response(GO:0016064);cell recognition(GO:0008037);B cell activation(GO:0042113);defense response to bacterium(GO:0042742);B …	extracellular space(GO:0005615);leaflet of membrane bilayer(GO:0097478);external side of plasma membrane(GO:0009897);protein-containing complex(GO:0032991)
MOUSE|Gene=KV3A8_MOUSE|UniProtKB=P01660	P01660	Ig kappa chain V-III region PC 3741/TEPC 111;unassigned;PTN002537219;orthologs	IG KAPPA CHAIN V-III REGION MOPC 321-RELATED (PTHR23267:SF503)	immunoglobulin(PC00123)			immune response(GO:0006955);production of molecular mediator of immune response(GO:0002440)	extracellular space(GO:0005615)

## Sheet: MatInf PANTHER
Gene ID	Mapped IDs	Gene Name, Gene Symbol, Persistent id, Orthologs	Panther Family/Subfamily	PANTHER Protein Class	Enchancer	PANTHER GO-Slim Molecular Function	PANTHER GO-Slim Biological Process	PANTHER GO-Slim Cellular Component	Pathway
MOUSE|MGI=MGI=1345153|UniProtKB=Q9WVE8	Q9WVE8	Protein kinase C and casein kinase substrate in neurons protein 2;Pacsin2;PTN000103037;orthologs	PROTEIN KINASE C AND CASEIN KINASE SUBSTRATE IN NEURONS PROTEIN 2 (PTHR23065:SF14)	actin or actin-binding cytoskeletal protein(PC00041)		phospholipid binding(GO:0005543)	plasma membrane organization(GO:0007009);vesicle budding from membrane(GO:0006900);cytoskeleton organization(GO:0007010);membrane invagination(GO:0010324);regulation of endocytosis(GO:0030100);endocytosis(GO:0006897)	endosome(GO:0005768);vacuole(GO:0005773);plasma membrane(GO:0005886)
MOUSE|MGI=MGI=4439752|UniProtKB=A0A075B5W2	A0A075B5W2	Immunoglobulin heavy variable 1-52;Ighv1-52;PTN002357026;orthologs	IMMUNOGLOBULIN HEAVY VARIABLE 1-46 (PTHR23266:SF322)	immunoglobulin(PC00123)		signaling receptor binding(GO:0005102)	complement activation(GO:0006956);phagocytosis, engulfment(GO:0006911);vesicle budding from membrane(GO:0006900);innate immune response(GO:0045087);positive regulation of lymphocyte activation(GO:0051251);protein activation cascade(GO:0072376);immunoglobulin mediated immune response(GO:0016064);cell recognition(GO:0008037);B cell activation(GO:0042113);defense response to bacterium(GO:0042742);B …	extracellular space(GO:0005615);leaflet of membrane bilayer(GO:0097478);external side of plasma membrane(GO:0009897);protein-containing complex(GO:0032991)
MOUSE|MGI=MGI=104811|UniProtKB=P11031	P11031	Activated RNA polymerase II transcriptional coactivator p15;Sub1;PTN000325041;orthologs	ACTIVATED RNA POLYMERASE II TRANSCRIPTIONAL COACTIVATOR P15 (PTHR13215:SF0)	general transcription factor(PC00259)
MOUSE|MGI=MGI=1929095|UniProtKB=Q9Z1Z0	Q9Z1Z0	General vesicular transport factor p115;Uso1;PTN000000726;orthologs	GENERAL VESICULAR TRANSPORT FACTOR P115 (PTHR10013:SF0)	membrane traffic protein(PC00150)
MOUSE|MGI=MGI=1925343|UniProtKB=Q6ZQ06	Q6ZQ06	Centrosomal protein of 162 kDa;Cep162;PTN002145525;orthologs	CENTROSOMAL PROTEIN OF 162 KDA (PTHR34031:SF1)				intraciliary transport involved in cilium assembly(GO:0035735);vesicle targeting, trans-Golgi to periciliary membrane compartment(GO:0097712);axoneme assembly(GO:0035082);ciliary transition zone assembly(GO:1905349);protein localization to cilium(GO:0061512)	axonemal microtubule(GO:0005879);centrosome(GO:0005813);centriole(GO:0005814);intraciliary transport particle(GO:0030990);plasma membrane region(GO:0098590)
MOUSE|MGI=MGI=109369|UniProtKB=Q3TEA8	Q3TEA8	Heterochromatin protein 1-binding protein 3;Hp1bp3;PTN000406495;orthologs	HETEROCHROMATIN PROTEIN 1-BINDING PROTEIN 3 (PTHR15832:SF1)	scaffold/adaptor protein(PC00226)		DNA binding(GO:0003677);nucleosome binding(GO:0031491)	heterochromatin organization(GO:0070828)	nucleus(GO:0005634);membrane(GO:0016020);chromosome(GO:0005694)
MOUSE|MGI=MGI=88261|UniProtKB=P35564	P35564	Calnexin;Canx;PTN000117548;orthologs	CALNEXIN (PTHR11073:SF11)	chaperone(PC00072)		calcium ion binding(GO:0005509)	protein folding(GO:0006457);ubiquitin-dependent ERAD pathway(GO:0030433)	endoplasmic reticulum membrane(GO:0005789);vacuole(GO:0005773);plasma membrane(GO:0005886)
MOUSE|MGI=MGI=96250|UniProtKB=P07901	P07901	Heat shock protein HSP 90-alpha;Hsp90aa1;PTN000163702;orthologs	HEAT SHOCK PROTEIN HSP 90-ALPHA (PTHR11528:SF87)	Hsp90 family chaperone(PC00028)		ATP binding(GO:0005524);unfolded protein binding(GO:0051082)	cellular response to heat(GO:0034605);protein folding(GO:0006457);protein stabilization(GO:0050821)	nucleus(GO:0005634);perinuclear region of cytoplasm(GO:0048471);cytosol(GO:0005829);neuronal cell body(GO:0043025);plasma membrane(GO:0005886)
MOUSE|MGI=MGI=4439721|UniProtKB=A0A140T8M0	A0A140T8M0	Immunoglobulin kappa variable 1-117 (Fragment);Igkv1-117;PTN002537276;orthologs	IG KAPPA CHAIN V-II REGION 26-10 (PTHR23267:SF278)	immunoglobulin(PC00123)			immune response(GO:0006955);production of molecular mediator of immune response(GO:0002440)	extracellular space(GO:0005615)
MOUSE|MGI=MGI=3617840|UniProtKB=Q504N0	Q504N0	Carboxypeptidase A2;Cpa2;PTN000194116;orthologs	CARBOXYPEPTIDASE A2 (PTHR11705:SF71)	metalloprotease(PC00153)		carboxypeptidase activity(GO:0004180);metallopeptidase activity(GO:0008237)	proteolysis(GO:0006508)	extracellular space(GO:0005615)
MOUSE|MGI=MGI=3646891|UniProtKB=A0A075B5J9	A0A075B5J9	Immunoglobulin kappa variable 17-127;Igkv17-127;PTN002357497;orthologs	IMMUNOGLOBULIN KAPPA VARIABLE 5-2 (PTHR23267:SF313)	immunoglobulin(PC00123)			immune response(GO:0006955);production of molecular mediator of immune response(GO:0002440)	extracellular space(GO:0005615)
MOUSE|MGI=MGI=3704123|UniProtKB=A0A075B5V6	A0A075B5V6	Immunoglobulin heavy variable V1-42;Ighv1-42;PTN002357015;orthologs	IG HEAVY CHAIN V REGION 108A-RELATED (PTHR23266:SF196)	immunoglobulin(PC00123)		signaling receptor binding(GO:0005102)	complement activation(GO:0006956);phagocytosis, engulfment(GO:0006911);vesicle budding from membrane(GO:0006900);innate immune response(GO:0045087);positive regulation of lymphocyte activation(GO:0051251);protein activation cascade(GO:0072376);immunoglobulin mediated immune response(GO:0016064);cell recognition(GO:0008037);B cell activation(GO:0042113);defense response to bacterium(GO:0042742);B …	extracellular space(GO:0005615);leaflet of membrane bilayer(GO:0097478);external side of plasma membrane(GO:0009897);protein-containing complex(GO:0032991)
MOUSE|MGI=MGI=1914384|UniProtKB=Q9D6Z1	Q9D6Z1	Nucleolar protein 56;Nop56;PTN000096119;orthologs	NUCLEOLAR PROTEIN 56 (PTHR10894:SF0)	RNA metabolism protein(PC00031)		snoRNA binding(GO:0030515)		small-subunit processome(GO:0032040);membrane(GO:0016020);t-UTP complex(GO:0034455);sno(s)RNA-containing ribonucleoprotein complex(GO:0005732)
MOUSE|MGI=MGI=1933184|UniProtKB=Q6DFW4	Q6DFW4	Nucleolar protein 58;Nop58;PTN000096043;orthologs	NUCLEOLAR PROTEIN 58 (PTHR10894:SF1)	RNA metabolism protein(PC00031)		snoRNA binding(GO:0030515)		small-subunit processome(GO:0032040);membrane(GO:0016020);t-UTP complex(GO:0034455);sno(s)RNA-containing ribonucleoprotein complex(GO:0005732)
MOUSE|Gene=KV3A8_MOUSE|UniProtKB=P01660	P01660	Ig kappa chain V-III region PC 3741/TEPC 111;unassigned;PTN002537219;orthologs	IG KAPPA CHAIN V-III REGION MOPC 321-RELATED (PTHR23267:SF503)	immunoglobulin(PC00123)			immune response(GO:0006955);production of molecular mediator of immune response(GO:0002440)	extracellular space(GO:0005615)
MOUSE|MGI=MGI=3645235|UniProtKB=A0A075B5M1	A0A075B5M1	Immunoglobulin kappa variable 4-63;Igkv4-63;PTN002357068;orthologs	IG KAPPA CHAIN V-VI REGION J539-RELATED (PTHR23267:SF201)	immunoglobulin(PC00123)			immune response(GO:0006955);production of molecular mediator of immune response(GO:0002440)	extracellular space(GO:0005615)
MOUSE|MGI=MGI=88421|UniProtKB=Q9CQC2	Q9CQC2	Colipase;Clps;PTN000005005;orthologs	COLIPASE (PTHR10041:SF8)	protein-binding activity modulator(PC00095)			response to chemical(GO:0042221);response to nutrient levels(GO:0031667)
MOUSE|MGI=MGI=97269|UniProtKB=P05977	P05977	Myosin light chain 1/3, skeletal muscle isoform;Myl1;PTN000549378;orthologs	MYOSIN LIGHT CHAIN 1/3, SKELETAL MUSCLE ISOFORM (PTHR23048:SF3)	actin or actin-binding cytoskeletal protein(PC00041)				actin cytoskeleton(GO:0015629);protein-containing complex(GO:0032991)
MOUSE|MGI=MGI=1932557|UniProtKB=Q9Z2I0	Q9Z2I0	Mitochondrial proton/calcium exchanger protein;Letm1;PTN000361007;orthologs	MITOCHONDRIAL PROTON/CALCIUM EXCHANGER PROTEIN (PTHR14009:SF8)	secondary carrier transporter(PC00258)			cellular metal ion homeostasis(GO:0006875)
MOUSE|MGI=MGI=1860494|UniProtKB=Q9JIK5	Q9JIK5	Nucleolar RNA helicase 2;Ddx21;PTN002777533;orthologs	NUCLEOLAR RNA HELICASE 2 (PTHR47958:SF109)	RNA helicase(PC00032)		ATP hydrolysis activity(GO:0016887);RNA binding(GO:0003723);helicase activity(GO:0004386);catalytic activity, acting on RNA(GO:0140098)		membrane(GO:0016020);nucleolus(GO:0005730)
MOUSE|MGI=MGI=1914454|UniProtKB=Q99L45	Q99L45	Eukaryotic translation initiation factor 2 subunit 2;Eif2s2;PTN000543484;orthologs	EUKARYOTIC TRANSLATION INITIATION FACTOR 2 SUBUNIT 2 (PTHR23001:SF3)	translation initiation factor(PC00224)		translation initiation factor activity(GO:0003743)	ribonucleoprotein complex assembly(GO:0022618);cytoplasmic translational initiation(GO:0002183);translational elongation(GO:0006414)
MOUSE|MGI=MGI=96247|UniProtKB=P11499	P11499	Heat shock protein HSP 90-beta;Hsp90ab1;PTN000163659;orthologs	HEAT SHOCK PROTEIN HSP 90-BETA (PTHR11528:SF79)	Hsp90 family chaperone(PC00028)		ATP binding(GO:0005524);unfolded protein binding(GO:0051082)	cellular response to heat(GO:0034605);protein folding(GO:0006457);protein stabilization(GO:0050821)	perinuclear region of cytoplasm(GO:0048471);cytosol(GO:0005829);plasma membrane(GO:0005886)
MOUSE|MGI=MGI=106181|UniProtKB=Q7TPV4	Q7TPV4	Myb-binding protein 1A;Mybbp1a;PTN000324940;orthologs	MYB-BINDING PROTEIN 1A (PTHR13213:SF2)	chromatin/chromatin-binding, or -regulatory protein(PC00077)				membrane(GO:0016020);nucleolus(GO:0005730)

## Sheet: ObeseMatInf PANTHER
Gene ID	Mapped IDs	Gene Name, Gene Symbol, Persistent id, Orthologs	Panther Family/Subfamily	PANTHER Go-Slim Molecular Function	PANTHER Go-Slim Biological Process	PANTHER Go-Slim Cellular Component	PANTHER Protein Class	Pathway	Public Start Pos	Public End Pos.	Public Location (chromosome)	Species	GO Database MF Complete	GO database BP Complete	GO database CC Complete	Reactome Pathway	Enhancer
MOUSE|MGI=MGI=88049|UniProtKB=Q00623	Q00623	Apolipoprotein A-I;Apoa1;PTN000439050;orthologs	APOLIPOPROTEIN A-I (PTHR18976:SF11)				apolipoprotein(PC00052)					Mus musculus	amyloid-beta binding(GO:0001540);signaling receptor binding(GO:0005102);lipid transporter activity(GO:0005319);protein binding(GO:0005515);phospholipid binding(GO:0005543);high-density lipoprotein particle binding(GO:0008035);lipid binding(GO:0008289);cholesterol binding(GO:0015485);enzyme binding(GO:0019899);heat shock protein binding(GO:0031072);phosphatidylcholine binding(GO:0031210);apolipopr…	regulation of protein phosphorylation(GO:0001932);endothelial cell proliferation(GO:0001935);negative regulation of cytokine production involved in immune response(GO:0002719);lipid metabolic process(GO:0006629);phospholipid metabolic process(GO:0006644);phosphatidylcholine biosynthetic process(GO:0006656);cholesterol biosynthetic process(GO:0006695);lipid transport(GO:0006869);G protein-coupled …	extracellular region(GO:0005576);extracellular space(GO:0005615);nucleus(GO:0005634);cytosol(GO:0005829);cell surface(GO:0009986);endocytic vesicle(GO:0030139);cytoplasmic vesicle(GO:0031410);very-low-density lipoprotein particle(GO:0034361);low-density lipoprotein particle(GO:0034362);intermediate-density lipoprotein particle(GO:0034363);high-density lipoprotein particle(GO:0034364);discoidal hi…	ABC transporters in lipid homeostasis;Metabolism of proteins;Scavenging of heme from plasma;Retinoid metabolism and transport;Plasma lipoprotein remodeling;Platelet degranulation ;Plasma lipoprotein assembly;HDL assembly;Post-translational protein phosphorylation;Metabolism;Metabolism of vitamins and cofactors;Plasma lipoprotein clearance;HDL clearance;Binding and Uptake of Ligands by Scavenger R…
MOUSE|MGI=MGI=1890518|UniProtKB=Q3TKR3	Q3TKR3	NACHT, LRR and PYD domains-containing protein 4C;Nlrp4c;PTN000647912;orthologs	NACHT, LRR AND PYD DOMAINS-CONTAINING PROTEIN 4 (PTHR45690:SF6)		inflammatory response(GO:0006954);response to external stimulus(GO:0009605);regulation of inflammatory response(GO:0050727)	cytoplasm(GO:0005737)	defense/immunity protein(PC00090)					Mus musculus	nucleotide binding(GO:0000166);molecular_function(GO:0003674);ATP binding(GO:0005524)	inflammatory response(GO:0006954);biological_process(GO:0008150);regulation of inflammatory response(GO:0050727)	cytoplasm(GO:0005737)	Immune System;STING mediated induction of host immune responses;Innate Immune System;IRF3-mediated induction of type I IFN;Regulation of innate immune responses to cytosolic DNA;Cytosolic sensors of pathogen-associated DNA
MOUSE|MGI=MGI=4439752|UniProtKB=A0A075B5W2	A0A075B5W2	Immunoglobulin heavy variable 1-52;Ighv1-52;PTN002357026;orthologs	IMMUNOGLOBULIN HEAVY VARIABLE 1-46 (PTHR23266:SF322)	signaling receptor binding(GO:0005102)	complement activation(GO:0006956);phagocytosis, engulfment(GO:0006911);vesicle budding from membrane(GO:0006900);innate immune response(GO:0045087);positive regulation of lymphocyte activation(GO:0051251);protein activation cascade(GO:0072376);immunoglobulin mediated immune response(GO:0016064);cell recognition(GO:0008037);B cell activation(GO:0042113);defense response to bacterium(GO:0042742);B …	extracellular space(GO:0005615);leaflet of membrane bilayer(GO:0097478);external side of plasma membrane(GO:0009897);protein-containing complex(GO:0032991)	immunoglobulin(PC00123)					Mus musculus	antigen binding(GO:0003823);immunoglobulin receptor binding(GO:0034987)	phagocytosis, recognition(GO:0006910);phagocytosis, engulfment(GO:0006911);complement activation, classical pathway(GO:0006958);defense response to bacterium(GO:0042742);innate immune response(GO:0045087);B cell receptor signaling pathway(GO:0050853);positive regulation of B cell activation(GO:0050871)	external side of plasma membrane(GO:0009897);immunoglobulin complex, circulating(GO:0042571)	Innate Immune System;Signaling by the B Cell Receptor (BCR);Adaptive Immune System;Cell surface interactions at the vascular wall;Scavenging of heme from plasma;Fc epsilon receptor (FCERI) signaling;FCERI mediated MAPK activation;Complement cascade;Role of phospholipids in phagocytosis;Binding and Uptake of Ligands by Scavenger Receptors;Regulation of Complement cascade;Immune System;Regulation o…
MOUSE|MGI=MGI=1890463|UniProtKB=Q923L7	Q923L7	Ear6 protein;Ear6;PTN000153621;orthologs	EOSINOPHIL CATIONIC PROTEIN (PTHR11437:SF3)	ribonuclease activity(GO:0004540)	chemotaxis(GO:0006935);innate immune response(GO:0045087)	extracellular space(GO:0005615)	endoribonuclease(PC00094)					Mus musculus	ribonuclease activity(GO:0004540)	innate immune response in mucosa(GO:0002227);chemotaxis(GO:0006935);defense response to Gram-positive bacterium(GO:0050830)	extracellular space(GO:0005615)	Immune System;Innate Immune System;Neutrophil degranulation
MOUSE|MGI=MGI=108020|UniProtKB=P97425	P97425	Eosinophil cationic protein 2;Ear2;PTN000153613;orthologs	EOSINOPHIL CATIONIC PROTEIN (PTHR11437:SF3)	ribonuclease activity(GO:0004540)	chemotaxis(GO:0006935);innate immune response(GO:0045087)	extracellular space(GO:0005615)	endoribonuclease(PC00094)					Mus musculus	nucleic acid binding(GO:0003676);nuclease activity(GO:0004518);endonuclease activity(GO:0004519);ribonuclease activity(GO:0004540);hydrolase activity(GO:0016787)	innate immune response in mucosa(GO:0002227);chemotaxis(GO:0006935);defense response to Gram-positive bacterium(GO:0050830)	extracellular space(GO:0005615)	Immune System;Innate Immune System;Neutrophil degranulation
MOUSE|MGI=MGI=104724|UniProtKB=Q61578	Q61578	NADPH:adrenodoxin oxidoreductase, mitochondrial;Fdxr;PTN000234285;orthologs	NADPH:ADRENODOXIN OXIDOREDUCTASE, MITOCHONDRIAL (PTHR11938:SF91)	oxidoreductase activity(GO:0016491)			oxidoreductase(PC00176)	Vitamin D metabolism and pathway->Ferredoxin Reductase;;				Mus musculus	NADPH-adrenodoxin reductase activity(GO:0015039);oxidoreductase activity(GO:0016491);NADPH binding(GO:0070402)	lipid metabolic process(GO:0006629);ubiquinone biosynthetic process(GO:0006744);steroid metabolic process(GO:0008202);cholesterol metabolic process(GO:0008203);NADPH oxidation(GO:0070995)	mitochondrion(GO:0005739);mitochondrial inner membrane(GO:0005743);membrane(GO:0016020)	Cytochrome P450 - arranged by substrate type;Phase I - Functionalization of compounds;Pregnenolone biosynthesis;Biological oxidations;Electron transport from NADPH to Ferredoxin;Metabolism of lipids;Metabolism of steroids;Mitochondrial iron-sulfur cluster biogenesis;Metabolism;Metabolism of steroid hormones;Endogenous sterols
MOUSE|MGI=MGI=102688|UniProtKB=P27661	P27661	Histone H2AX;H2ax;PTN000605107;orthologs	HISTONE H2AX (PTHR23430:SF199)	DNA binding(GO:0003677)	cellular response to DNA damage stimulus(GO:0006974)		chromatin/chromatin-binding, or -regulatory protein(PC00077)					Mus musculus	DNA binding(GO:0003677);damaged DNA binding(GO:0003684);protein binding(GO:0005515);enzyme binding(GO:0019899);histone binding(GO:0042393);protein heterodimerization activity(GO:0046982)	double-strand break repair via homologous recombination(GO:0000724);DNA repair(GO:0006281);DNA recombination(GO:0006310);cellular response to DNA damage stimulus(GO:0006974);cell cycle(GO:0007049);spermatogenesis(GO:0007283);meiotic cell cycle(GO:0051321);cellular response to gamma radiation(GO:0071480)	chromosome, telomeric region(GO:0000781);chromatin(GO:0000785);nucleosome(GO:0000786);condensed nuclear chromosome(GO:0000794);male germ cell nucleus(GO:0001673);XY body(GO:0001741);nucleus(GO:0005634);nucleoplasm(GO:0005654);replication fork(GO:0005657);chromosome(GO:0005694);centrosome(GO:0005813);nuclear speck(GO:0016607);site of double-strand break(GO:0035861);site of DNA damage(GO:0090734)	RNA Polymerase I Promoter Opening;Nucleosome assembly;Inhibition of DNA recombination at telomere;Homology Directed Repair;Telomere Maintenance;HDR through Homologous Recombination (HRR) or Single Strand Annealing (SSA);Generic Transcription Pathway;Positive epigenetic regulation of rRNA expression;Recruitment and ATM-mediated phosphorylation of repair and signaling proteins at DNA double strand …
MOUSE|MGI=MGI=4439721|UniProtKB=A0A140T8M0	A0A140T8M0	Immunoglobulin kappa variable 1-117 (Fragment);Igkv1-117;PTN002537276;orthologs	IG KAPPA CHAIN V-II REGION 26-10 (PTHR23267:SF278)		immune response(GO:0006955);production of molecular mediator of immune response(GO:0002440)	extracellular space(GO:0005615)	immunoglobulin(PC00123)					Mus musculus		immunoglobulin production(GO:0002377);immune response(GO:0006955)	extracellular space(GO:0005615)
MOUSE|MGI=MGI=99837|UniProtKB=P28665	P28665	Murinoglobulin-1;Mug1;PTN000151171;orthologs	MURINOGLOBULIN-1-RELATED (PTHR11412:SF133)			extracellular space(GO:0005615)	protease inhibitor(PC00191)					Mus musculus	protease binding(GO:0002020);endopeptidase inhibitor activity(GO:0004866);serine-type endopeptidase inhibitor activity(GO:0004867);peptidase inhibitor activity(GO:0030414)	embryo implantation(GO:0007566);negative regulation of peptidase activity(GO:0010466)	extracellular region(GO:0005576);extracellular space(GO:0005615)
MOUSE|MGI=MGI=98852|UniProtKB=P52196	P52196	Thiosulfate sulfurtransferase;Tst;PTN000146259;orthologs	THIOSULFATE SULFURTRANSFERASE (PTHR11364:SF6)	transferase activity(GO:0016740)	alpha-amino acid metabolic process(GO:1901605);sulfur compound metabolic process(GO:0006790)	membrane(GO:0016020);mitochondrion(GO:0005739)	transferase(PC00220)					Mus musculus	RNA binding(GO:0003723);thiosulfate sulfurtransferase activity(GO:0004792);5S rRNA binding(GO:0008097);transferase activity(GO:0016740)	transsulfuration(GO:0019346);epithelial cell differentiation(GO:0030855);rRNA import into mitochondrion(GO:0035928);rRNA transport(GO:0051029)	mitochondrion(GO:0005739);mitochondrial inner membrane(GO:0005743)	Sulfur amino acid metabolism;Degradation of cysteine and homocysteine;Metabolism;Metabolism of amino acids and derivatives
MOUSE|MGI=MGI=3642250|UniProtKB=A0A140T8M3	A0A140T8M3	Immunoglobulin kappa chain variable 8-30 (Fragment);Igkv8-30;PTN002537235;orthologs	IMMUNOGLOBULIN KAPPA VARIABLE 4-1 (PTHR23267:SF425)		immune response(GO:0006955);production of molecular mediator of immune response(GO:0002440)	extracellular space(GO:0005615)	immunoglobulin(PC00123)					Mus musculus		immunoglobulin production(GO:0002377);immune response(GO:0006955)	extracellular space(GO:0005615)
MOUSE|MGI=MGI=1346866|UniProtKB=P31938	P31938	Dual specificity mitogen-activated protein kinase kinase 1;Map2k1;PTN000684595;orthologs	DUAL SPECIFICITY MITOGEN-ACTIVATED PROTEIN KINASE KINASE 1 (PTHR48013:SF5)	protein kinase activity(GO:0004672)	MAPK cascade(GO:0000165)		non-receptor serine/threonine protein kinase(PC00167)	PDGF signaling pathway->Mitogen-activated protein kinase kinase 1;;Insulin/IGF pathway-mitogen activated protein kinase kinase/MAP kinase cascade->Mitogen-activated protein kinase kinase;;FGF signaling pathway->Mitogen-activated protein kinase kinase 1 and 2;;Gonadotropin-releasing hormone receptor pathway->MEK1/2;;EGF receptor signaling pathway->Mitogen-activated protein kinase kinase 1 and 2;;I…				Mus musculus	nucleotide binding(GO:0000166);protein kinase activity(GO:0004672);protein serine/threonine kinase activity(GO:0004674);MAP kinase kinase activity(GO:0004708);protein serine/threonine/tyrosine kinase activity(GO:0004712);protein tyrosine kinase activity(GO:0004713);MAP-kinase scaffold activity(GO:0005078);protein binding(GO:0005515);ATP binding(GO:0005524);protein C-terminus binding(GO:0008022);k…	MAPK cascade(GO:0000165);mitotic cell cycle(GO:0000278);regulation of vascular associated smooth muscle contraction(GO:0003056);protein phosphorylation(GO:0006468);response to oxidative stress(GO:0006979);heart development(GO:0007507);cell population proliferation(GO:0008283);negative regulation of cell population proliferation(GO:0008285);positive regulation of autophagy(GO:0010508);positive reg…	nucleus(GO:0005634);cytoplasm(GO:0005737);mitochondrion(GO:0005739);early endosome(GO:0005769);late endosome(GO:0005770);endoplasmic reticulum(GO:0005783);Golgi apparatus(GO:0005794);cytosol(GO:0005829);cytoskeleton(GO:0005856);microtubule(GO:0005874);plasma membrane(GO:0005886);focal adhesion(GO:0005925);cell cortex(GO:0005938);postsynaptic density(GO:0014069);membrane(GO:0016020);axon(GO:003042…	MAPK family signaling cascades;Frs2-mediated activation;MAPK3 (ERK1) activation;Negative feedback regulation of MAPK pathway;Developmental Biology;Nervous system development;Axon guidance;Signal transduction by L1;Signal Transduction;Prolonged ERK activation events;MAP2K and MAPK activation;MAPK1/MAPK3 signaling;Signaling by NTRK1 (TRKA);Signalling to ERKs;RAF-independent MAPK1/3 activation;L1CAM…
MOUSE|MGI=MGI=891970|UniProtKB=P22599	P22599	Alpha-1-antitrypsin 1-2;Serpina1b;PTN000156603;orthologs	ALPHA-1-ANTITRYPSIN (PTHR11461:SF165)	serine-type endopeptidase inhibitor activity(GO:0004867);serine-type endopeptidase activity(GO:0004252);protease binding(GO:0002020)	proteolysis(GO:0006508);cellular protein metabolic process(GO:0044267);negative regulation of endopeptidase activity(GO:0010951)	extracellular space(GO:0005615)	protease inhibitor(PC00191)	Blood coagulation->alpha1-antitrypsin;;				Mus musculus	protease binding(GO:0002020);endopeptidase inhibitor activity(GO:0004866);serine-type endopeptidase inhibitor activity(GO:0004867);protein binding(GO:0005515);peptidase inhibitor activity(GO:0030414);identical protein binding(GO:0042802)	in utero embryonic development(GO:0001701);protein N-linked glycosylation(GO:0006487);acute-phase response(GO:0006953);response to lead ion(GO:0010288);negative regulation of peptidase activity(GO:0010466);negative regulation of endopeptidase activity(GO:0010951);response to methanol(GO:0033986);response to cytokine(GO:0034097);response to peptide hormone(GO:0043434);response to chromate(GO:00466…	extracellular region(GO:0005576);extracellular space(GO:0005615);endoplasmic reticulum(GO:0005783);Golgi apparatus(GO:0005794);intracellular membrane-bounded organelle(GO:0043231)
MOUSE|MGI=MGI=4439556|UniProtKB=A0A075B5R0	A0A075B5R0	Immunoglobulin heavy variable 5-16;Ighv5-16;PTN002356880;orthologs	IMMUNOGLOBULIN HEAVY VARIABLE 5-16 (PTHR23266:SF383)	signaling receptor binding(GO:0005102)	complement activation(GO:0006956);phagocytosis, engulfment(GO:0006911);vesicle budding from membrane(GO:0006900);innate immune response(GO:0045087);positive regulation of lymphocyte activation(GO:0051251);protein activation cascade(GO:0072376);immunoglobulin mediated immune response(GO:0016064);cell recognition(GO:0008037);B cell activation(GO:0042113);defense response to bacterium(GO:0042742);B …	extracellular space(GO:0005615);leaflet of membrane bilayer(GO:0097478);external side of plasma membrane(GO:0009897);protein-containing complex(GO:0032991)	immunoglobulin(PC00123)					Mus musculus	antigen binding(GO:0003823);immunoglobulin receptor binding(GO:0034987)	phagocytosis, recognition(GO:0006910);phagocytosis, engulfment(GO:0006911);complement activation, classical pathway(GO:0006958);defense response to bacterium(GO:0042742);innate immune response(GO:0045087);B cell receptor signaling pathway(GO:0050853);positive regulation of B cell activation(GO:0050871)	external side of plasma membrane(GO:0009897);immunoglobulin complex, circulating(GO:0042571)	Innate Immune System;Signaling by the B Cell Receptor (BCR);Adaptive Immune System;Cell surface interactions at the vascular wall;Scavenging of heme from plasma;Fc epsilon receptor (FCERI) signaling;FCERI mediated MAPK activation;Complement cascade;Role of phospholipids in phagocytosis;Binding and Uptake of Ligands by Scavenger Receptors;Regulation of Complement cascade;Immune System;Regulation o…
MOUSE|MGI=MGI=1924155|UniProtKB=Q91XL1	Q91XL1	Leucine-rich HEV glycoprotein;Lrg1;PTN000688653;orthologs	LEUCINE-RICH HEV GLYCOPROTEIN (PTHR46473:SF16)	voltage-gated potassium channel activity(GO:0005249);potassium channel regulator activity(GO:0015459);transmembrane transporter binding(GO:0044325)		integral component of plasma membrane(GO:0005887);plasma membrane protein complex(GO:0098797);cation channel complex(GO:0034703)						Mus musculus	type II transforming growth factor beta receptor binding(GO:0005114);transforming growth factor beta receptor binding(GO:0005160);type I transforming growth factor beta receptor binding(GO:0034713)	positive regulation of endothelial cell proliferation(GO:0001938);response to bacterium(GO:0009617);positive regulation of epithelial to mesenchymal transition(GO:0010718);positive regulation of keratinocyte proliferation(GO:0010838);positive regulation of transforming growth factor beta receptor signaling pathway(GO:0030511);wound healing, spreading of epidermal cells(GO:0035313);positive regula…	extracellular space(GO:0005615);intracellular membrane-bounded organelle(GO:0043231)
MOUSE|MGI=MGI=1933118|UniProtKB=O70250	O70250	Phosphoglycerate mutase 2;Pgam2;PTN002630730;orthologs	PHOSPHOGLYCERATE MUTASE 2 (PTHR11931:SF8)				mutase(PC00160)	Glycolysis->Phosphoglyceromutase;;				Mus musculus	catalytic activity(GO:0003824);bisphosphoglycerate mutase activity(GO:0004082);phosphoglycerate mutase activity(GO:0004619);protein binding(GO:0005515);hydrolase activity(GO:0016787);isomerase activity(GO:0016853);intramolecular transferase activity, phosphotransferases(GO:0016868);identical protein binding(GO:0042802);2,3-bisphosphoglycerate-dependent phosphoglycerate mutase activity(GO:0046538)	gluconeogenesis(GO:0006094);glycolytic process(GO:0006096);striated muscle contraction(GO:0006941);Notch signaling pathway(GO:0007219);response to inorganic substance(GO:0010035);response to mercury ion(GO:0046689);canonical glycolysis(GO:0061621)	nucleus(GO:0005634);cytosol(GO:0005829)	Glycolysis;Gluconeogenesis;Metabolism of carbohydrates;Metabolism;Glucose metabolism
MOUSE|MGI=MGI=1913519|UniProtKB=Q9CQG0	Q9CQG0	Transmembrane emp24 domain-containing protein 6;Tmed6;PTN000516705;orthologs	TRANSMEMBRANE EMP24 DOMAIN-CONTAINING PROTEIN 6 (PTHR22811:SF45)		endoplasmic reticulum to Golgi vesicle-mediated transport(GO:0006888);Golgi organization(GO:0007030);intracellular protein transport(GO:0006886)	COPII-coated ER to Golgi transport vesicle(GO:0030134);Golgi apparatus(GO:0005794);endoplasmic reticulum(GO:0005783);endoplasmic reticulum-Golgi intermediate compartment(GO:0005793);vacuole(GO:0005773);plasma membrane(GO:0005886)	vesicle coat protein(PC00235)					Mus musculus	molecular_function(GO:0003674)	intracellular protein transport(GO:0006886);endoplasmic reticulum to Golgi vesicle-mediated transport(GO:0006888);Golgi organization(GO:0007030)	endoplasmic reticulum(GO:0005783);endoplasmic reticulum-Golgi intermediate compartment(GO:0005793);Golgi apparatus(GO:0005794);membrane(GO:0016020);integral component of membrane(GO:0016021);COPII-coated ER to Golgi transport vesicle(GO:0030134)
MOUSE|MGI=MGI=88051|UniProtKB=P06728	P06728	Apolipoprotein A-IV;Apoa4;PTN000439084;orthologs	APOLIPOPROTEIN A-IV (PTHR18976:SF1)	protein binding(GO:0005515);cholesterol binding(GO:0015485);O-acyltransferase activity(GO:0008374);enzyme activator activity(GO:0008047);phospholipid binding(GO:0005543)	regulation of lipid biosynthetic process(GO:0046890);protein-containing complex assembly(GO:0065003);positive regulation of biosynthetic process(GO:0009891);cholesterol biosynthetic process(GO:0006695);phospholipid transport(GO:0015914);cholesterol efflux(GO:0033344);lipoprotein metabolic process(GO:0042157);positive regulation of cellular metabolic process(GO:0031325);triglyceride homeostasis(GO…	high-density lipoprotein particle(GO:0034364)	apolipoprotein(PC00052)					Mus musculus	copper ion binding(GO:0005507);phospholipid binding(GO:0005543);lipid binding(GO:0008289);cholesterol binding(GO:0015485);antioxidant activity(GO:0016209);phosphatidylcholine binding(GO:0031210);identical protein binding(GO:0042802);protein homodimerization activity(GO:0042803);phosphatidylcholine-sterol O-acyltransferase activator activity(GO:0060228);cholesterol transfer activity(GO:0120020)	innate immune response in mucosa(GO:0002227);cholesterol biosynthetic process(GO:0006695);lipid transport(GO:0006869);response to lipid hydroperoxide(GO:0006982);leukocyte cell-cell adhesion(GO:0007159);cholesterol metabolic process(GO:0008203);positive regulation of cholesterol esterification(GO:0010873);positive regulation of triglyceride catabolic process(GO:0010898);lipid catabolic process(GO…	extracellular region(GO:0005576);extracellular space(GO:0005615);cytosol(GO:0005829);cell surface(GO:0009986);very-low-density lipoprotein particle(GO:0034361);high-density lipoprotein particle(GO:0034364);chylomicron(GO:0042627);synapse(GO:0045202)	Visual phototransduction;Metabolism of fat-soluble vitamins;Chylomicron assembly;Metabolism of vitamins and cofactors;Retinoid metabolism and transport;Transport of small molecules;Chylomicron remodeling;Sensory Perception;Metabolism;Plasma lipoprotein remodeling;Plasma lipoprotein assembly;Plasma lipoprotein assembly, remodeling, and clearance
MOUSE|MGI=MGI=88057|UniProtKB=P08226	P08226	Apolipoprotein E;Apoe;PTN000439019;orthologs	APOLIPOPROTEIN E (PTHR18976:SF2)		small molecule catabolic process(GO:0044282);positive regulation of catalytic activity(GO:0043085);negative regulation of apoptotic process(GO:0043066);steroid catabolic process(GO:0006706);cholesterol metabolic process(GO:0008203);negative regulation of neuron death(GO:1901215);regulation of multicellular organismal process(GO:0051239);lipoprotein catabolic process(GO:0042159);neuron apoptotic p…	extracellular space(GO:0005615);protein-containing complex(GO:0032991)	apolipoprotein(PC00052)					Mus musculus	amyloid-beta binding(GO:0001540);signaling receptor binding(GO:0005102);lipid transporter activity(GO:0005319);protein binding(GO:0005515);phospholipid binding(GO:0005543);heparin binding(GO:0008201);lipid binding(GO:0008289);antioxidant activity(GO:0016209);identical protein binding(GO:0042802);protein homodimerization activity(GO:0042803);heparan sulfate proteoglycan binding(GO:0043395);protein…	negative regulation of endothelial cell proliferation(GO:0001937);response to dietary excess(GO:0002021);lipid metabolic process(GO:0006629);triglyceride metabolic process(GO:0006641);cholesterol catabolic process(GO:0006707);lipid transport(GO:0006869);cellular calcium ion homeostasis(GO:0006874);receptor-mediated endocytosis(GO:0006898);response to oxidative stress(GO:0006979);G protein-coupled…	extracellular region(GO:0005576);extracellular space(GO:0005615);nuclear envelope(GO:0005635);cytoplasm(GO:0005737);lysosome(GO:0005764);endosome(GO:0005768);early endosome(GO:0005769);late endosome(GO:0005770);endoplasmic reticulum(GO:0005783);Golgi apparatus(GO:0005794);cytosol(GO:0005829);microtubule(GO:0005874);plasma membrane(GO:0005886);cell surface(GO:0009986);dendrite(GO:0030425);extracel…	Metabolism of proteins;Retinoid metabolism and transport;Plasma lipoprotein remodeling;Plasma lipoprotein assembly;Post-translational protein phosphorylation;Metabolism;Metabolism of vitamins and cofactors;Plasma lipoprotein clearance;Binding and Uptake of Ligands by Scavenger Receptors;Vesicle-mediated transport;HDL remodeling;Visual phototransduction;Chylomicron clearance;Post-translational pro…
MOUSE|MGI=MGI=105112|UniProtKB=Q91X72	Q91X72	Hemopexin;Hpx;PTN000346690;orthologs	HEMOPEXIN (PTHR10201:SF136)	metalloendopeptidase activity(GO:0004222)	catabolic process(GO:0009056);extracellular matrix organization(GO:0030198)		metalloprotease(PC00153)					Mus musculus	heme transmembrane transporter activity(GO:0015232);heme binding(GO:0020037);metal ion binding(GO:0046872)	positive regulation of immunoglobulin production(GO:0002639);positive regulation of humoral immune response mediated by circulating immunoglobulin(GO:0002925);cellular iron ion homeostasis(GO:0006879);tyrosine phosphorylation of STAT protein(GO:0007260);heme transport(GO:0015886);hemoglobin metabolic process(GO:0020027);heme metabolic process(GO:0042168);positive regulation of tyrosine phosphoryl…	extracellular region(GO:0005576);extracellular space(GO:0005615)	Scavenging of heme from plasma;Binding and Uptake of Ligands by Scavenger Receptors;Vesicle-mediated transport
MOUSE|MGI=MGI=891968|UniProtKB=Q00897	Q00897	Alpha-1-antitrypsin 1-4;Serpina1d;PTN000156602;orthologs	ALPHA-1-ANTITRYPSIN (PTHR11461:SF165)	serine-type endopeptidase inhibitor activity(GO:0004867);serine-type endopeptidase activity(GO:0004252);protease binding(GO:0002020)	proteolysis(GO:0006508);cellular protein metabolic process(GO:0044267);negative regulation of endopeptidase activity(GO:0010951)	extracellular space(GO:0005615)	protease inhibitor(PC00191)	Blood coagulation->alpha1-antitrypsin;;				Mus musculus	protease binding(GO:0002020);endopeptidase inhibitor activity(GO:0004866);serine-type endopeptidase inhibitor activity(GO:0004867);identical protein binding(GO:0042802)	response to lead ion(GO:0010288);negative regulation of endopeptidase activity(GO:0010951);response to methanol(GO:0033986);response to cytokine(GO:0034097);response to peptide hormone(GO:0043434);response to chromate(GO:0046687);negative regulation of serine-type endopeptidase activity(GO:1900004)	extracellular region(GO:0005576);extracellular space(GO:0005615);endoplasmic reticulum(GO:0005783);Golgi apparatus(GO:0005794);intracellular membrane-bounded organelle(GO:0043231)
MOUSE|MGI=MGI=4439872|UniProtKB=A0A075B696	A0A075B696	Immunoglobulin heavy variable 2-3 (Fragment);Ighv2-3;PTN002356786;orthologs	IG HEAVY CHAIN V REGION MC101-RELATED (PTHR23266:SF254)	signaling receptor binding(GO:0005102)	complement activation(GO:0006956);phagocytosis, engulfment(GO:0006911);vesicle budding from membrane(GO:0006900);innate immune response(GO:0045087);positive regulation of lymphocyte activation(GO:0051251);protein activation cascade(GO:0072376);immunoglobulin mediated immune response(GO:0016064);cell recognition(GO:0008037);B cell activation(GO:0042113);defense response to bacterium(GO:0042742);B …	extracellular space(GO:0005615);leaflet of membrane bilayer(GO:0097478);external side of plasma membrane(GO:0009897);protein-containing complex(GO:0032991)	immunoglobulin(PC00123)					Mus musculus	antigen binding(GO:0003823);immunoglobulin receptor binding(GO:0034987)	phagocytosis, recognition(GO:0006910);phagocytosis, engulfment(GO:0006911);complement activation, classical pathway(GO:0006958);defense response to bacterium(GO:0042742);innate immune response(GO:0045087);B cell receptor signaling pathway(GO:0050853);positive regulation of B cell activation(GO:0050871)	external side of plasma membrane(GO:0009897);immunoglobulin complex, circulating(GO:0042571)

## Sheet: Maternal Obesity PANTHER
Gene ID	Mapped IDs	Gene Name, Gene Symbol, Persistent id, Orthologs	Panther Family/Subfamily	PANTHER Protein Class	Enchancer	PANTHER GO-Slim Molecular Function	PANTHER GO-Slim Biological Process	PANTHER GO-Slim Cellular Component	Pathway
MOUSE|MGI=MGI=4439558|UniProtKB=A0A0B4J1I0	A0A0B4J1I0	Immunoglobulin kappa variable 1-110 (Fragment);Igkv1-110;PTN002357230;orthologs	IG KAPPA CHAIN V-II REGION 26-10 (PTHR23267:SF278)	immunoglobulin(PC00123)			immune response(GO:0006955);production of molecular mediator of immune response(GO:0002440)	extracellular space(GO:0005615)
MOUSE|MGI=MGI=97473|UniProtKB=P16331	P16331	Phenylalanine-4-hydroxylase;Pah;PTN000158580;orthologs	PHENYLALANINE-4-HYDROXYLASE (PTHR11473:SF24)	oxidoreductase(PC00176)
MOUSE|MGI=MGI=4947958|UniProtKB=A0A140T8P5	A0A140T8P5	Immunoglobulin kappa chain variable 8-24 (Fragment);Igkv8-24;PTN002537214;orthologs	IGV DOMAIN-CONTAINING PROTEIN-RELATED (PTHR23267:SF414)	immunoglobulin(PC00123)			immune response(GO:0006955);production of molecular mediator of immune response(GO:0002440)	extracellular space(GO:0005615)
MOUSE|MGI=MGI=2686264|UniProtKB=A0A075B5M4	A0A075B5M4	Immunoglobulin kappa variable 4-57-1 (Fragment);Igkv4-57-1;PTN002357064;orthologs	IG KAPPA CHAIN V-IV REGION S107B-RELATED (PTHR23267:SF366)	immunoglobulin(PC00123)			immune response(GO:0006955);production of molecular mediator of immune response(GO:0002440)	extracellular space(GO:0005615)
MOUSE|MGI=MGI=1928900|UniProtKB=Q9QXY6	Q9QXY6	EH domain-containing protein 3;Ehd3;PTN000131091;orthologs	EH DOMAIN-CONTAINING PROTEIN 3 (PTHR11216:SF67)	membrane traffic protein(PC00150)		cadherin binding(GO:0045296)	vesicle budding from membrane(GO:0006900);intraciliary transport involved in cilium assembly(GO:0035735);membrane invagination(GO:0010324);vesicle targeting, trans-Golgi to periciliary membrane compartment(GO:0097712);axoneme assembly(GO:0035082);ciliary transition zone assembly(GO:1905349);endocytosis(GO:0006897);protein localization to cilium(GO:0061512);endocytic recycling(GO:0032456);protein …	endocytic vesicle(GO:0030139);early endosome(GO:0005769);perinuclear region of cytoplasm(GO:0048471);endosome membrane(GO:0010008);recycling endosome(GO:0055037);vacuole(GO:0005773);plasma membrane(GO:0005886)
MOUSE|MGI=MGI=1926259|UniProtKB=Q9QZ85	Q9QZ85	Interferon-inducible GTPase 1;Iigp1;PTN000795651;orthologs	INTERFERON-GAMMA-INDUCIBLE GTPASE IFGGA2 PROTEIN-RELATED (PTHR32341:SF2)			GTPase activity(GO:0003924)	cellular response to cytokine stimulus(GO:0071345);defense response(GO:0006952)	endoplasmic reticulum membrane(GO:0005789);vacuole(GO:0005773);plasma membrane(GO:0005886)
MOUSE|MGI=MGI=2152878|UniProtKB=Q19LI2	Q19LI2	Alpha-1B-glycoprotein;A1bg;PTN000200796;orthologs	ALPHA-1B-GLYCOPROTEIN (PTHR11738:SF184)	immunoglobulin receptor superfamily(PC00124)				plasma membrane(GO:0005886)
MOUSE|MGI=MGI=1298379|UniProtKB=Q8K310	Q8K310	Matrin-3;Matr3;PTN000400616;orthologs	MATRIN-3 (PTHR15592:SF2)	RNA processing factor(PC00147)		mRNA binding(GO:0003729)	RNA splicing(GO:0008380);regulation of RNA splicing(GO:0043484)	nucleus(GO:0005634);membrane(GO:0016020)
MOUSE|MGI=MGI=2443687|UniProtKB=Q8BYW1	Q8BYW1	Rho GTPase-activating protein 25;Arhgap25;PTN000338212;orthologs	RHO GTPASE-ACTIVATING PROTEIN 25 (PTHR15228:SF20)	GTPase-activating protein(PC00257)		protein binding(GO:0005515);GTPase activity(GO:0003924);GTPase activator activity(GO:0005096)	negative regulation of small GTPase mediated signal transduction(GO:0051058);phagocytosis, engulfment(GO:0006911);vesicle budding from membrane(GO:0006900);activation of GTPase activity(GO:0090630);small GTPase mediated signal transduction(GO:0007264);actin filament organization(GO:0007015)	plasma membrane(GO:0005886)
MOUSE|MGI=MGI=1913945|UniProtKB=Q99MQ4	Q99MQ4	Asporin;Aspn;PTN000689475;orthologs	ASPORIN (PTHR45712:SF2)					extracellular space(GO:0005615)
MOUSE|MGI=MGI=2448536|UniProtKB=Q3UHX2	Q3UHX2	28 kDa heat- and acid-stable phosphoprotein;Pdap1;PTN000498802;orthologs	28 KDA HEAT- AND ACID-STABLE PHOSPHOPROTEIN (PTHR22055:SF0)			RNA binding(GO:0003723)		cytosol(GO:0005829)
MOUSE|MGI=MGI=3704123|UniProtKB=A0A075B5V6	A0A075B5V6	Immunoglobulin heavy variable V1-42;Ighv1-42;PTN002357015;orthologs	IG HEAVY CHAIN V REGION 108A-RELATED (PTHR23266:SF196)	immunoglobulin(PC00123)		signaling receptor binding(GO:0005102)	complement activation(GO:0006956);phagocytosis, engulfment(GO:0006911);vesicle budding from membrane(GO:0006900);innate immune response(GO:0045087);positive regulation of lymphocyte activation(GO:0051251);protein activation cascade(GO:0072376);immunoglobulin mediated immune response(GO:0016064);cell recognition(GO:0008037);B cell activation(GO:0042113);defense response to bacterium(GO:0042742);B …	extracellular space(GO:0005615);leaflet of membrane bilayer(GO:0097478);external side of plasma membrane(GO:0009897);protein-containing complex(GO:0032991)
MOUSE|MGI=MGI=1333842|UniProtKB=O89100	O89100	GRB2-related adaptor protein 2;Grap2;PTN002400944;orthologs	GRB2-RELATED ADAPTER PROTEIN 2 (PTHR46037:SF3)						Inflammation mediated by chemokine and cytokine signaling pathway->Growth factor receptor-bound protein;;PDGF signaling pathway->Growth factor receptor-bound protein 2;;T cell activation->Gads;;;;
MOUSE|MGI=MGI=94873|UniProtKB=P61458	P61458	Pterin-4-alpha-carbinolamine dehydratase;Pcbd1;PTN000287902;orthologs	PTERIN-4-ALPHA-CARBINOLAMINE DEHYDRATASE (PTHR12599:SF13)	dehydratase(PC00091)		hydro-lyase activity(GO:0016836)
MOUSE|Gene=HVM56_MOUSE|UniProtKB=P18527	P18527	Ig heavy chain V region 914;unassigned;PTN002538726;orthologs	IG HEAVY CHAIN V REGION 345-RELATED (PTHR23266:SF269)	immunoglobulin(PC00123)		signaling receptor binding(GO:0005102)	complement activation(GO:0006956);phagocytosis, engulfment(GO:0006911);vesicle budding from membrane(GO:0006900);innate immune response(GO:0045087);positive regulation of lymphocyte activation(GO:0051251);protein activation cascade(GO:0072376);immunoglobulin mediated immune response(GO:0016064);cell recognition(GO:0008037);B cell activation(GO:0042113);defense response to bacterium(GO:0042742);B …	extracellular space(GO:0005615);leaflet of membrane bilayer(GO:0097478);external side of plasma membrane(GO:0009897);protein-containing complex(GO:0032991)
MOUSE|MGI=MGI=1298397|UniProtKB=Q9Z0F7	Q9Z0F7	Gamma-synuclein;Sncg;PTN000352397;orthologs	GAMMA-SYNUCLEIN (PTHR13820:SF10)	membrane trafficking regulatory protein(PC00151)		copper ion binding(GO:0005507)	vesicle budding from membrane(GO:0006900);synapse organization(GO:0050808);synaptic vesicle endocytosis(GO:0048488);chemical synaptic transmission(GO:0007268);membrane invagination(GO:0010324);regulation of neuron death(GO:1901214);neuron death(GO:0070997)	cytoplasm(GO:0005737);plasma membrane region(GO:0098590);neuronal cell body(GO:0043025);axon terminus(GO:0043679)	Parkinson disease->gamma-Synuclein;;
MOUSE|Gene=KV3A4_MOUSE|UniProtKB=P03977	P03977	Ig kappa chain V-III region 50S10.1;unassigned;PTN002537223;orthologs	IG KAPPA CHAIN V-III REGION 50S10.1-RELATED (PTHR23267:SF343)	immunoglobulin(PC00123)			immune response(GO:0006955);production of molecular mediator of immune response(GO:0002440)	extracellular space(GO:0005615)
MOUSE|MGI=MGI=88051|UniProtKB=P06728	P06728	Apolipoprotein A-IV;Apoa4;PTN000439084;orthologs	APOLIPOPROTEIN A-IV (PTHR18976:SF1)	apolipoprotein(PC00052)		protein binding(GO:0005515);cholesterol binding(GO:0015485);O-acyltransferase activity(GO:0008374);enzyme activator activity(GO:0008047);phospholipid binding(GO:0005543)	regulation of lipid biosynthetic process(GO:0046890);protein-containing complex assembly(GO:0065003);positive regulation of biosynthetic process(GO:0009891);cholesterol biosynthetic process(GO:0006695);phospholipid transport(GO:0015914);cholesterol efflux(GO:0033344);lipoprotein metabolic process(GO:0042157);positive regulation of cellular metabolic process(GO:0031325);triglyceride homeostasis(GO…	high-density lipoprotein particle(GO:0034364)
MOUSE|MGI=MGI=1919880|UniProtKB=Q9CZJ2	Q9CZJ2	Heat shock 70 kDa protein 12B;Hspa12b;PTN000366965;orthologs	HEAT SHOCK 70 KDA PROTEIN 12B (PTHR14187:SF39)
MOUSE|MGI=MGI=1330844|UniProtKB=A0A140T8M4	A0A140T8M4	Immunoglobulin kappa variable 8-19;Igkv8-19;PTN002357244;orthologs	IMMUNOGLOBULIN KAPPA VARIABLE 4-1 (PTHR23267:SF425)	immunoglobulin(PC00123)			immune response(GO:0006955);production of molecular mediator of immune response(GO:0002440)	extracellular space(GO:0005615)
MOUSE|MGI=MGI=103294|UniProtKB=Q61878	Q61878	Bone marrow proteoglycan;Prg2;PTN000007548;orthologs	BONE MARROW PROTEOGLYCAN (PTHR10068:SF16)	extracellular matrix structural protein(PC00103)

## Sheet: GeneratDietAlt PANTHER
Gene ID	Mapped IDs	Gene Name, Gene Symbol, Persistent id, Orthologs	Panther Family/Subfamily	PANTHER Go-Slim Molecular Function	PANTHER Go-Slim Biological Process	PANTHER Go-Slim Cellular Component	PANTHER Protein Class	Pathway	Public Start Pos	Public End Pos.	Public Location (chromosome)	Species	GO Database MF Complete	GO database BP Complete	GO database CC Complete	Reactome Pathway	Enhancer
MOUSE|MGI=MGI=101939|UniProtKB=P54869	P54869	Hydroxymethylglutaryl-CoA synthase, mitochondrial;Hmgcs2;PTN000222438;orthologs	HYDROXYMETHYLGLUTARYL-COA SYNTHASE, MITOCHONDRIAL (PTHR43323:SF1)	acyltransferase activity(GO:0016746)	acyl-CoA metabolic process(GO:0006637);phospholipid biosynthetic process(GO:0008654)	membrane(GO:0016020);mitochondrion(GO:0005739)						Mus musculus	hydroxymethylglutaryl-CoA synthase activity(GO:0004421);transferase activity(GO:0016740);acyltransferase activity(GO:0016746);identical protein binding(GO:0042802)	acetyl-CoA metabolic process(GO:0006084);lipid metabolic process(GO:0006629);steroid biosynthetic process(GO:0006694);cholesterol biosynthetic process(GO:0006695);steroid metabolic process(GO:0008202);cholesterol metabolic process(GO:0008203);isoprenoid biosynthetic process(GO:0008299);farnesyl diphosphate biosynthetic process, mevalonate pathway(GO:0010142);sterol biosynthetic process(GO:0016126…	mitochondrion(GO:0005739);mitochondrial inner membrane(GO:0005743);mitochondrial matrix(GO:0005759)	Synthesis of Ketone Bodies;Ketone body metabolism;Metabolism of lipids;Metabolism
MOUSE|MGI=MGI=4439752|UniProtKB=A0A075B5W2	A0A075B5W2	Immunoglobulin heavy variable 1-52;Ighv1-52;PTN002357026;orthologs	IMMUNOGLOBULIN HEAVY VARIABLE 1-46 (PTHR23266:SF322)	signaling receptor binding(GO:0005102)	complement activation(GO:0006956);phagocytosis, engulfment(GO:0006911);vesicle budding from membrane(GO:0006900);innate immune response(GO:0045087);positive regulation of lymphocyte activation(GO:0051251);protein activation cascade(GO:0072376);immunoglobulin mediated immune response(GO:0016064);cell recognition(GO:0008037);B cell activation(GO:0042113);defense response to bacterium(GO:0042742);B …	extracellular space(GO:0005615);leaflet of membrane bilayer(GO:0097478);external side of plasma membrane(GO:0009897);protein-containing complex(GO:0032991)	immunoglobulin(PC00123)					Mus musculus	antigen binding(GO:0003823);immunoglobulin receptor binding(GO:0034987)	phagocytosis, recognition(GO:0006910);phagocytosis, engulfment(GO:0006911);complement activation, classical pathway(GO:0006958);defense response to bacterium(GO:0042742);innate immune response(GO:0045087);B cell receptor signaling pathway(GO:0050853);positive regulation of B cell activation(GO:0050871)	external side of plasma membrane(GO:0009897);immunoglobulin complex, circulating(GO:0042571)	Innate Immune System;Signaling by the B Cell Receptor (BCR);Adaptive Immune System;Cell surface interactions at the vascular wall;Scavenging of heme from plasma;Fc epsilon receptor (FCERI) signaling;FCERI mediated MAPK activation;Complement cascade;Role of phospholipids in phagocytosis;Binding and Uptake of Ligands by Scavenger Receptors;Regulation of Complement cascade;Immune System;Regulation o…
MOUSE|MGI=MGI=2142687|UniProtKB=Q91WU0	Q91WU0	Carboxylesterase 1F;Ces1f;PTN000168872;orthologs	CARBOXYLESTERASE 1F (PTHR11559:SF181)	carboxylic ester hydrolase activity(GO:0052689)	lipid catabolic process(GO:0016042)	lipid droplet(GO:0005811);endoplasmic reticulum(GO:0005783);vacuole(GO:0005773);plasma membrane(GO:0005886)	esterase(PC00097)					Mus musculus	sterol esterase activity(GO:0004771);hydrolase activity(GO:0016787);carboxylic ester hydrolase activity(GO:0052689);methyl indole-3-acetate esterase activity(GO:0080030)	cholesterol biosynthetic process(GO:0006695);cholesterol metabolic process(GO:0008203);positive regulation of cholesterol efflux(GO:0010875);negative regulation of cholesterol storage(GO:0010887);lipid catabolic process(GO:0016042);short-chain fatty acid catabolic process(GO:0019626);epithelial cell differentiation(GO:0030855);cholesterol homeostasis(GO:0042632);reverse cholesterol transport(GO:0…	cytoplasm(GO:0005737);endoplasmic reticulum(GO:0005783);lipid droplet(GO:0005811);cytosol(GO:0005829);intracellular membrane-bounded organelle(GO:0043231)
MOUSE|MGI=MGI=1347098|UniProtKB=Q60714	Q60714	Long-chain fatty acid transport protein 1;Slc27a1;PTN000645431;orthologs	LONG-CHAIN FATTY ACID TRANSPORT PROTEIN 1 (PTHR43107:SF7)	ATP hydrolysis activity(GO:0016887);lipid transporter activity(GO:0005319);long-chain fatty acid-CoA ligase activity(GO:0004467);monocarboxylic acid transmembrane transporter activity(GO:0008028)	negative regulation of phosphate metabolic process(GO:0045936);cellular modified amino acid metabolic process(GO:0006575);phosphatidylinositol biosynthetic process(GO:0006661);protein phosphorylation(GO:0006468);phosphatidylcholine biosynthetic process(GO:0006656);hormone-mediated signaling pathway(GO:0009755);regulation of lipid biosynthetic process(GO:0046890);response to cold(GO:0009409);negat…	mitochondrial inner membrane(GO:0005743);plasma membrane(GO:0005886)	secondary carrier transporter(PC00258)					Mus musculus	nucleotide binding(GO:0000166);long-chain fatty acid-CoA ligase activity(GO:0004467);long-chain fatty acid transporter activity(GO:0005324);protein binding(GO:0005515);biotin transmembrane transporter activity(GO:0015225);fatty acid transmembrane transporter activity(GO:0015245);efflux transmembrane transporter activity(GO:0015562);ligase activity(GO:0016874);very long-chain fatty acid-CoA ligase…	medium-chain fatty acid transport(GO:0001579);long-chain fatty acid metabolic process(GO:0001676);lipid metabolic process(GO:0006629);fatty acid metabolic process(GO:0006631);phosphatidylethanolamine biosynthetic process(GO:0006646);phosphatidic acid biosynthetic process(GO:0006654);phosphatidylglycerol biosynthetic process(GO:0006655);phosphatidylcholine biosynthetic process(GO:0006656);phosphat…	cytoplasm(GO:0005737);mitochondrion(GO:0005739);mitochondrial inner membrane(GO:0005743);endoplasmic reticulum(GO:0005783);plasma membrane(GO:0005886);integral component of plasma membrane(GO:0005887);caveola(GO:0005901);basal plasma membrane(GO:0009925);membrane(GO:0016020);integral component of membrane(GO:0016021);cytoplasmic vesicle(GO:0031410);intracellular membrane-bounded organelle(GO:0043…	Transport of small molecules;Transport of fatty acids;Transport of vitamins, nucleosides, and related molecules;SLC-mediated transmembrane transport
MOUSE|MGI=MGI=88468|UniProtKB=Q01149	Q01149	Collagen alpha-2(I) chain;Col1a2;PTN000615787;orthologs	COLLAGEN ALPHA-2(I) CHAIN (PTHR24023:SF568)			collagen trimer(GO:0005581);supramolecular fiber(GO:0099512);collagen-containing extracellular matrix(GO:0062023)	extracellular matrix structural protein(PC00103)	Integrin signalling pathway->Collagen;;				Mus musculus	protease binding(GO:0002020);extracellular matrix structural constituent(GO:0005201);protein binding(GO:0005515);extracellular matrix structural constituent conferring tensile strength(GO:0030020);protein-macromolecule adaptor activity(GO:0030674);identical protein binding(GO:0042802);SMAD binding(GO:0046332);metal ion binding(GO:0046872);platelet-derived growth factor binding(GO:0048407)	skeletal system development(GO:0001501);blood vessel development(GO:0001568);transforming growth factor beta receptor signaling pathway(GO:0007179);Rho protein signal transduction(GO:0007266);regulation of blood pressure(GO:0008217);extracellular matrix organization(GO:0030198);collagen fibril organization(GO:0030199);bone mineralization(GO:0030282);collagen metabolic process(GO:0032963);skin mor…	extracellular region(GO:0005576);collagen trimer(GO:0005581);collagen type I trimer(GO:0005584);extracellular space(GO:0005615);endoplasmic reticulum(GO:0005783);extracellular matrix(GO:0031012);collagen-containing extracellular matrix(GO:0062023)	Signaling by MET;Adaptive Immune System;Cell surface interactions at the vascular wall;Collagen biosynthesis and modifying enzymes;Collagen degradation;Integrin cell surface interactions;Collagen formation;Platelet Adhesion to exposed collagen;MET activates PTK2 signaling;Crosslinking of collagen fibrils;GPVI-mediated activation cascade;Signal Transduction;MET promotes cell motility;Extracellular…
MOUSE|MGI=MGI=4439716|UniProtKB=A0A075B5W6	A0A075B5W6	Immunoglobulin heavy variable 1-55 (Fragment);Ighv1-55;PTN002356978;orthologs	IG HEAVY CHAIN V REGION 36-65-RELATED (PTHR23266:SF375)	signaling receptor binding(GO:0005102)	complement activation(GO:0006956);phagocytosis, engulfment(GO:0006911);vesicle budding from membrane(GO:0006900);innate immune response(GO:0045087);positive regulation of lymphocyte activation(GO:0051251);protein activation cascade(GO:0072376);immunoglobulin mediated immune response(GO:0016064);cell recognition(GO:0008037);B cell activation(GO:0042113);defense response to bacterium(GO:0042742);B …	extracellular space(GO:0005615);leaflet of membrane bilayer(GO:0097478);external side of plasma membrane(GO:0009897);protein-containing complex(GO:0032991)	immunoglobulin(PC00123)					Mus musculus	antigen binding(GO:0003823);immunoglobulin receptor binding(GO:0034987)	phagocytosis, recognition(GO:0006910);phagocytosis, engulfment(GO:0006911);complement activation, classical pathway(GO:0006958);defense response to bacterium(GO:0042742);innate immune response(GO:0045087);B cell receptor signaling pathway(GO:0050853);positive regulation of B cell activation(GO:0050871)	external side of plasma membrane(GO:0009897);immunoglobulin complex, circulating(GO:0042571)	Innate Immune System;Signaling by the B Cell Receptor (BCR);Adaptive Immune System;Cell surface interactions at the vascular wall;Scavenging of heme from plasma;Fc epsilon receptor (FCERI) signaling;FCERI mediated MAPK activation;Complement cascade;Role of phospholipids in phagocytosis;Binding and Uptake of Ligands by Scavenger Receptors;Regulation of Complement cascade;Immune System;Regulation o…
MOUSE|MGI=MGI=4439721|UniProtKB=A0A140T8M0	A0A140T8M0	Immunoglobulin kappa variable 1-117 (Fragment);Igkv1-117;PTN002537276;orthologs	IG KAPPA CHAIN V-II REGION 26-10 (PTHR23267:SF278)		immune response(GO:0006955);production of molecular mediator of immune response(GO:0002440)	extracellular space(GO:0005615)	immunoglobulin(PC00123)					Mus musculus		immunoglobulin production(GO:0002377);immune response(GO:0006955)	extracellular space(GO:0005615)
MOUSE|MGI=MGI=5009835|UniProtKB=A0A0A6YWI9	A0A0A6YWI9	Immunoglobulin heavy variable V1-11 (Fragment);Ighv1-11;PTN002357009;orthologs	IG HEAVY CHAIN V REGION 36-65-RELATED (PTHR23266:SF375)	signaling receptor binding(GO:0005102)	complement activation(GO:0006956);phagocytosis, engulfment(GO:0006911);vesicle budding from membrane(GO:0006900);innate immune response(GO:0045087);positive regulation of lymphocyte activation(GO:0051251);protein activation cascade(GO:0072376);immunoglobulin mediated immune response(GO:0016064);cell recognition(GO:0008037);B cell activation(GO:0042113);defense response to bacterium(GO:0042742);B …	extracellular space(GO:0005615);leaflet of membrane bilayer(GO:0097478);external side of plasma membrane(GO:0009897);protein-containing complex(GO:0032991)	immunoglobulin(PC00123)					Mus musculus	antigen binding(GO:0003823);immunoglobulin receptor binding(GO:0034987)	phagocytosis, recognition(GO:0006910);phagocytosis, engulfment(GO:0006911);complement activation, classical pathway(GO:0006958);defense response to bacterium(GO:0042742);innate immune response(GO:0045087);B cell receptor signaling pathway(GO:0050853);positive regulation of B cell activation(GO:0050871)	external side of plasma membrane(GO:0009897);immunoglobulin complex, circulating(GO:0042571)	Innate Immune System;Signaling by the B Cell Receptor (BCR);Adaptive Immune System;Cell surface interactions at the vascular wall;Scavenging of heme from plasma;Fc epsilon receptor (FCERI) signaling;FCERI mediated MAPK activation;Complement cascade;Role of phospholipids in phagocytosis;Binding and Uptake of Ligands by Scavenger Receptors;Regulation of Complement cascade;Immune System;Regulation o…
MOUSE|MGI=MGI=2384795|UniProtKB=Q922W5	Q922W5	Pyrroline-5-carboxylate reductase 1, mitochondrial;Pycr1;PTN000182265;orthologs	PYRROLINE-5-CARBOXYLATE REDUCTASE 1, MITOCHONDRIAL (PTHR11645:SF6)	oxidoreductase activity(GO:0016491)	glutamine family amino acid metabolic process(GO:0009064);alpha-amino acid biosynthetic process(GO:1901607);heterocycle biosynthetic process(GO:0018130);organic cyclic compound biosynthetic process(GO:1901362)		reductase(PC00198)	Proline biosynthesis->Pyrroline-5-carboxylate reductase;;				Mus musculus	pyrroline-5-carboxylate reductase activity(GO:0004735);oxidoreductase activity(GO:0016491);identical protein binding(GO:0042802)	proline biosynthetic process(GO:0006561);cellular amino acid biosynthetic process(GO:0008652);cellular response to oxidative stress(GO:0034599);regulation of mitochondrial membrane potential(GO:0051881);L-proline biosynthetic process(GO:0055129);negative regulation of hydrogen peroxide-induced cell death(GO:1903206)	mitochondrion(GO:0005739)	Glutamate and glutamine metabolism;Metabolism;Metabolism of amino acids and derivatives
MOUSE|MGI=MGI=98852|UniProtKB=P52196	P52196	Thiosulfate sulfurtransferase;Tst;PTN000146259;orthologs	THIOSULFATE SULFURTRANSFERASE (PTHR11364:SF6)	transferase activity(GO:0016740)	alpha-amino acid metabolic process(GO:1901605);sulfur compound metabolic process(GO:0006790)	membrane(GO:0016020);mitochondrion(GO:0005739)	transferase(PC00220)					Mus musculus	RNA binding(GO:0003723);thiosulfate sulfurtransferase activity(GO:0004792);5S rRNA binding(GO:0008097);transferase activity(GO:0016740)	transsulfuration(GO:0019346);epithelial cell differentiation(GO:0030855);rRNA import into mitochondrion(GO:0035928);rRNA transport(GO:0051029)	mitochondrion(GO:0005739);mitochondrial inner membrane(GO:0005743)	Sulfur amino acid metabolism;Degradation of cysteine and homocysteine;Metabolism;Metabolism of amino acids and derivatives
MOUSE|MGI=MGI=2443883|UniProtKB=Q8CHT0	Q8CHT0	Delta-1-pyrroline-5-carboxylate dehydrogenase, mitochondrial;Aldh4a1;PTN000193042;orthologs	DELTA-1-PYRROLINE-5-CARBOXYLATE DEHYDROGENASE, MITOCHONDRIAL (PTHR14516:SF3)	oxidoreductase activity(GO:0016491)			dehydrogenase(PC00092)	5-Hydroxytryptamine degredation->Aldehyde Dehydrogenase;;				Mus musculus	1-pyrroline-5-carboxylate dehydrogenase activity(GO:0003842);aldehyde dehydrogenase (NAD+) activity(GO:0004029);oxidoreductase activity(GO:0016491);oxidoreductase activity, acting on the aldehyde or oxo group of donors, NAD or NADP as acceptor(GO:0016620);identical protein binding(GO:0042802);glyceraldehyde-3-phosphate dehydrogenase (NAD+) (non-phosphorylating) activity(GO:0043878)	proline metabolic process(GO:0006560);proline catabolic process to glutamate(GO:0010133)	mitochondrion(GO:0005739);cytosol(GO:0005829)	Metabolism;Proline catabolism;Metabolism of amino acids and derivatives;Glyoxylate metabolism and glycine degradation
MOUSE|MGI=MGI=3029632|UniProtKB=Q5SWW4	Q5SWW4	Mediator of RNA polymerase II transcription subunit 13;Med13;PTN000310549;orthologs	MEDIATOR OF RNA POLYMERASE II TRANSCRIPTION SUBUNIT 13 (PTHR48249:SF4)	transcription coregulator activity(GO:0003712)	transcription by RNA polymerase II(GO:0006366);regulation of transcription by RNA polymerase II(GO:0006357)	core mediator complex(GO:0070847);mediator complex(GO:0016592);membrane(GO:0016020)						Mus musculus	transcription coregulator activity(GO:0003712);transcription coactivator activity(GO:0003713);nuclear thyroid hormone receptor binding(GO:0046966)	regulation of transcription by RNA polymerase II(GO:0006357);cholesterol homeostasis(GO:0042632);negative regulation of DNA-binding transcription factor activity(GO:0043433);positive regulation of DNA-templated transcription(GO:0045893);positive regulation of transcription by RNA polymerase II(GO:0045944);positive regulation of transcription initiation by RNA polymerase II(GO:0060261);triglycerid…	nucleus(GO:0005634);nucleoplasm(GO:0005654);mediator complex(GO:0016592)	RNA Polymerase II Transcription;Gene expression (Transcription);Generic Transcription Pathway
MOUSE|MGI=MGI=1933184|UniProtKB=Q6DFW4	Q6DFW4	Nucleolar protein 58;Nop58;PTN000096043;orthologs	NUCLEOLAR PROTEIN 58 (PTHR10894:SF1)	snoRNA binding(GO:0030515)		small-subunit processome(GO:0032040);membrane(GO:0016020);t-UTP complex(GO:0034455);sno(s)RNA-containing ribonucleoprotein complex(GO:0005732)	RNA metabolism protein(PC00031)					Mus musculus	TFIID-class transcription factor complex binding(GO:0001094);snoRNA binding(GO:0030515);ATPase binding(GO:0051117)	ribosome biogenesis(GO:0042254);snoRNA localization(GO:0048254)	fibrillar center(GO:0001650);nucleus(GO:0005634);nucleoplasm(GO:0005654);nucleolus(GO:0005730);sno(s)RNA-containing ribonucleoprotein complex(GO:0005732);cytosol(GO:0005829);Cajal body(GO:0015030);box C/D RNP complex(GO:0031428);small-subunit processome(GO:0032040);pre-snoRNP complex(GO:0070761)	SUMO E3 ligases SUMOylate target proteins;SUMOylation;Post-translational protein modification;rRNA processing;Metabolism of proteins;Metabolism of RNA;SUMOylation of RNA binding proteins;Major pathway of rRNA processing in the nucleolus and cytosol;rRNA processing in the nucleus and cytosol
MOUSE|MGI=MGI=88110|UniProtKB=O55143	O55143	Sarcoplasmic/endoplasmic reticulum calcium ATPase 2;Atp2a2;PTN000643415;orthologs	SARCOPLASMIC/ENDOPLASMIC RETICULUM CALCIUM ATPASE 2 (PTHR42861:SF18)	ATP hydrolysis activity(GO:0016887);active ion transmembrane transporter activity(GO:0022853);calcium ion transmembrane transporter activity(GO:0015085)	calcium ion transmembrane transport(GO:0070588);cellular calcium ion homeostasis(GO:0006874)	integral component of membrane(GO:0016021)	primary active transporter(PC00068)					Mus musculus	nucleotide binding(GO:0000166);P-type calcium transporter activity(GO:0005388);calcium ion binding(GO:0005509);protein binding(GO:0005515);ATP binding(GO:0005524);protein C-terminus binding(GO:0008022);P-type ion transporter activity(GO:0015662);enzyme binding(GO:0019899);lutropin-choriogonadotropic hormone receptor binding(GO:0031775);transmembrane transporter binding(GO:0044325);S100 protein bi…	autophagosome assembly(GO:0000045);regulation of the force of heart contraction(GO:0002026);ion transport(GO:0006811);calcium ion transport(GO:0006816);cellular calcium ion homeostasis(GO:0006874);regulation of muscle contraction(GO:0006937);ER-nucleus signaling pathway(GO:0006984);organelle organization(GO:0006996);positive regulation of cardiac muscle cell apoptotic process(GO:0010666);regulati…	endoplasmic reticulum(GO:0005783);endoplasmic reticulum membrane(GO:0005789);vesicle membrane(GO:0012506);intercalated disc(GO:0014704);longitudinal sarcoplasmic reticulum(GO:0014801);membrane(GO:0016020);integral component of membrane(GO:0016021);sarcoplasmic reticulum(GO:0016529);extrinsic component of cytoplasmic side of plasma membrane(GO:0031234);protein-containing complex(GO:0032991);perinu…	Reduction of cytosolic Ca++ levels;Platelet calcium homeostasis;Muscle contraction;Ion homeostasis;Transport of small molecules;Platelet homeostasis;Cardiac conduction;Hemostasis;Ion transport by P-type ATPases;Ion channel transport
MOUSE|MGI=MGI=88051|UniProtKB=P06728	P06728	Apolipoprotein A-IV;Apoa4;PTN000439084;orthologs	APOLIPOPROTEIN A-IV (PTHR18976:SF1)	protein binding(GO:0005515);cholesterol binding(GO:0015485);O-acyltransferase activity(GO:0008374);enzyme activator activity(GO:0008047);phospholipid binding(GO:0005543)	regulation of lipid biosynthetic process(GO:0046890);protein-containing complex assembly(GO:0065003);positive regulation of biosynthetic process(GO:0009891);cholesterol biosynthetic process(GO:0006695);phospholipid transport(GO:0015914);cholesterol efflux(GO:0033344);lipoprotein metabolic process(GO:0042157);positive regulation of cellular metabolic process(GO:0031325);triglyceride homeostasis(GO…	high-density lipoprotein particle(GO:0034364)	apolipoprotein(PC00052)					Mus musculus	copper ion binding(GO:0005507);phospholipid binding(GO:0005543);lipid binding(GO:0008289);cholesterol binding(GO:0015485);antioxidant activity(GO:0016209);phosphatidylcholine binding(GO:0031210);identical protein binding(GO:0042802);protein homodimerization activity(GO:0042803);phosphatidylcholine-sterol O-acyltransferase activator activity(GO:0060228);cholesterol transfer activity(GO:0120020)	innate immune response in mucosa(GO:0002227);cholesterol biosynthetic process(GO:0006695);lipid transport(GO:0006869);response to lipid hydroperoxide(GO:0006982);leukocyte cell-cell adhesion(GO:0007159);cholesterol metabolic process(GO:0008203);positive regulation of cholesterol esterification(GO:0010873);positive regulation of triglyceride catabolic process(GO:0010898);lipid catabolic process(GO…	extracellular region(GO:0005576);extracellular space(GO:0005615);cytosol(GO:0005829);cell surface(GO:0009986);very-low-density lipoprotein particle(GO:0034361);high-density lipoprotein particle(GO:0034364);chylomicron(GO:0042627);synapse(GO:0045202)	Visual phototransduction;Metabolism of fat-soluble vitamins;Chylomicron assembly;Metabolism of vitamins and cofactors;Retinoid metabolism and transport;Transport of small molecules;Chylomicron remodeling;Sensory Perception;Metabolism;Plasma lipoprotein remodeling;Plasma lipoprotein assembly;Plasma lipoprotein assembly, remodeling, and clearance
MOUSE|MGI=MGI=97043|UniProtKB=P06801	P06801	NADP-dependent malic enzyme;Me1;PTN000601104;orthologs	NADP-DEPENDENT MALIC ENZYME (PTHR23406:SF17)	oxidoreductase activity, acting on the CH-OH group of donors, NAD or NADP as acceptor(GO:0016616)	monocarboxylic acid metabolic process(GO:0032787)	membrane(GO:0016020);mitochondrion(GO:0005739)	oxidoreductase(PC00176)	Pyruvate metabolism->Malic enzyme;;				Mus musculus	magnesium ion binding(GO:0000287);malic enzyme activity(GO:0004470);malate dehydrogenase (decarboxylating) (NAD+) activity(GO:0004471);malate dehydrogenase (decarboxylating) (NADP+) activity(GO:0004473);protein binding(GO:0005515);oxaloacetate decarboxylase activity(GO:0008948);oxidoreductase activity(GO:0016491);manganese ion binding(GO:0030145);identical protein binding(GO:0042802);metal ion bi…	pyruvate metabolic process(GO:0006090);malate metabolic process(GO:0006108);response to hormone(GO:0009725);protein homotetramerization(GO:0051289);regulation of NADP metabolic process(GO:1902031)	cytoplasm(GO:0005737);mitochondrion(GO:0005739);cytosol(GO:0005829)	The citric acid (TCA) cycle and respiratory electron transport;Metabolism;Pyruvate metabolism;Pyruvate metabolism and Citric Acid (TCA) cycle

## Sheet: Obese Offspring PANTHER
Gene ID	Mapped IDs	Gene Name, Gene Symbol, Persistent id, Orthologs	Panther Family/Subfamily	PANTHER Protein Class	Enchancer	PANTHER GO-Slim Molecular Function	PANTHER GO-Slim Biological Process	PANTHER GO-Slim Cellular Component	Pathway
MOUSE|MGI=MGI=4439737|UniProtKB=A0A0B4J1N0	A0A0B4J1N0	Immunoglobulin heavy variable 1-76;Ighv1-76;PTN002356997;orthologs	IG HEAVY CHAIN V REGION VH558 A1/A4-RELATED (PTHR23266:SF332)	immunoglobulin(PC00123)		signaling receptor binding(GO:0005102)	complement activation(GO:0006956);phagocytosis, engulfment(GO:0006911);vesicle budding from membrane(GO:0006900);innate immune response(GO:0045087);positive regulation of lymphocyte activation(GO:0051251);protein activation cascade(GO:0072376);immunoglobulin mediated immune response(GO:0016064);cell recognition(GO:0008037);B cell activation(GO:0042113);defense response to bacterium(GO:0042742);B …	extracellular space(GO:0005615);leaflet of membrane bilayer(GO:0097478);external side of plasma membrane(GO:0009897);protein-containing complex(GO:0032991)
MOUSE|MGI=MGI=4439863|UniProtKB=A0A140T8P9	A0A140T8P9	Immunoglobulin kappa variable 14-111 (Fragment);Igkv14-111;PTN002537149;orthologs	IMMUNOGLOBULIN KAPPA VARIABLE 1-16-RELATED (PTHR23267:SF355)	immunoglobulin(PC00123)			immune response(GO:0006955);production of molecular mediator of immune response(GO:0002440)	extracellular space(GO:0005615)
MOUSE|MGI=MGI=1933126|UniProtKB=Q99LM2	Q99LM2	CDK5 regulatory subunit-associated protein 3;Cdk5rap3;PTN000382556;orthologs	CDK5 REGULATORY SUBUNIT-ASSOCIATED PROTEIN 3 (PTHR14894:SF0)				mitotic nuclear division(GO:0140014);protein phosphorylation(GO:0006468);regulation of mitotic cell cycle(GO:0007346);regulation of cyclin-dependent protein serine/threonine kinase activity(GO:0000079)	endomembrane system(GO:0012505);vacuole(GO:0005773);plasma membrane(GO:0005886)
MOUSE|MGI=MGI=99546|UniProtKB=A0A0G2JE99	A0A0G2JE99	Immunoglobulin lambda constant 1 (Fragment);Iglc1;PTN002356699;orthologs	IMMUNOGLOBULIN LAMBDA-LIKE POLYPEPTIDE 1 (PTHR23266:SF345)	immunoglobulin(PC00123)		signaling receptor binding(GO:0005102)	complement activation(GO:0006956);phagocytosis, engulfment(GO:0006911);vesicle budding from membrane(GO:0006900);innate immune response(GO:0045087);positive regulation of lymphocyte activation(GO:0051251);protein activation cascade(GO:0072376);immunoglobulin mediated immune response(GO:0016064);cell recognition(GO:0008037);B cell activation(GO:0042113);defense response to bacterium(GO:0042742);B …	extracellular space(GO:0005615);leaflet of membrane bilayer(GO:0097478);external side of plasma membrane(GO:0009897);protein-containing complex(GO:0032991)
MOUSE|MGI=MGI=3645235|UniProtKB=A0A075B5M1	A0A075B5M1	Immunoglobulin kappa variable 4-63;Igkv4-63;PTN002357068;orthologs	IG KAPPA CHAIN V-VI REGION J539-RELATED (PTHR23267:SF201)	immunoglobulin(PC00123)			immune response(GO:0006955);production of molecular mediator of immune response(GO:0002440)	extracellular space(GO:0005615)
MOUSE|MGI=MGI=99547|UniProtKB=P01844	P01844	Ig lambda-2 chain C region;Iglc2;PTN001149317;orthologs	IG LAMBDA-2 CHAIN C REGION-RELATED (PTHR23266:SF237)	immunoglobulin(PC00123)		signaling receptor binding(GO:0005102)	complement activation(GO:0006956);phagocytosis, engulfment(GO:0006911);vesicle budding from membrane(GO:0006900);innate immune response(GO:0045087);positive regulation of lymphocyte activation(GO:0051251);protein activation cascade(GO:0072376);immunoglobulin mediated immune response(GO:0016064);cell recognition(GO:0008037);B cell activation(GO:0042113);defense response to bacterium(GO:0042742);B …	extracellular space(GO:0005615);leaflet of membrane bilayer(GO:0097478);external side of plasma membrane(GO:0009897);protein-containing complex(GO:0032991)

## Sheet: LeanMatInfl PANTHER
Gene ID	Mapped IDs	Gene Name, Gene Symbol, Persistent id, Orthologs	Panther Family/Subfamily	PANTHER Go-Slim Molecular Function	PANTHER Go-Slim Biological Process	PANTHER Go-Slim Cellular Component	PANTHER Protein Class	Pathway	Public Start Pos	Public End Pos.	Public Location (chromosome)	Species	GO Database MF Complete	GO database BP Complete	GO database CC Complete	Reactome Pathway	Enhancer
MOUSE|MGI=MGI=1924755|UniProtKB=D3Z2X2	D3Z2X2	Dynein heavy chain domain 1;Dnhd1;PTN000840477;orthologs	DYNEIN HEAVY CHAIN DOMAIN-CONTAINING PROTEIN 1 (PTHR10676:SF359)	ATP hydrolysis activity(GO:0016887);microtubule motor activity(GO:0003777);protein binding(GO:0005515)	microtubule-based movement(GO:0007018)	dynein complex(GO:0030286)	microtubule binding motor protein(PC00156)					Mus musculus	minus-end-directed microtubule motor activity(GO:0008569);dynein intermediate chain binding(GO:0045505);dynein light intermediate chain binding(GO:0051959)	cilium movement(GO:0003341);microtubule-based movement(GO:0007018)	dynein complex(GO:0030286);inner dynein arm(GO:0036156)
MOUSE|MGI=MGI=96650|UniProtKB=Q02257	Q02257	Junction plakoglobin;Jup;PTN000593421;orthologs	JUNCTION PLAKOGLOBIN (PTHR45976:SF3)	protein phosphatase binding(GO:0019903);transcription coactivator activity(GO:0003713);cadherin binding(GO:0045296)	transcription by RNA polymerase II(GO:0006366);positive regulation of transcription by RNA polymerase II(GO:0045944)	adherens junction(GO:0005912);plasma membrane protein complex(GO:0098797);extrinsic component of plasma membrane(GO:0019897)		Alzheimer disease-presenilin pathway->gamma-catenin;;				Mus musculus	transcription coactivator activity(GO:0003713);structural molecule activity(GO:0005198);protein binding(GO:0005515);protein kinase binding(GO:0019901);protein phosphatase binding(GO:0019903);protein-containing complex binding(GO:0044877);alpha-catenin binding(GO:0045294);cadherin binding(GO:0045296);cell adhesion molecule binding(GO:0050839);cytoskeletal protein-membrane anchor activity(GO:010600…	positive regulation of cell-matrix adhesion(GO:0001954);desmosome assembly(GO:0002159);cell adhesion(GO:0007155);cell migration(GO:0016477);regulation of cell population proliferation(GO:0042127);positive regulation of protein import into nucleus(GO:0042307);negative regulation of blood vessel endothelial cell migration(GO:0043537);skin development(GO:0043588);positive regulation of angiogenesis(…	cornified envelope(GO:0001533);nucleus(GO:0005634);cytoplasm(GO:0005737);cytosol(GO:0005829);cytoskeleton(GO:0005856);intermediate filament(GO:0005882);plasma membrane(GO:0005886);cell-cell junction(GO:0005911);adherens junction(GO:0005912);fascia adherens(GO:0005916);cytoplasmic side of plasma membrane(GO:0009898);intercalated disc(GO:0014704);actin cytoskeleton(GO:0015629);membrane(GO:0016020);…	Cell junction organization;VEGFA-VEGFR2 Pathway;VEGFR2 mediated vascular permeability;Innate Immune System;RHOA GTPase cycle;Formation of the cornified envelope;Adherens junctions interactions;RHOJ GTPase cycle;Cell-cell junction organization;Keratinization;RHOH GTPase cycle;Developmental Biology;RHOQ GTPase cycle;Cell-Cell communication;Signal Transduction;Signaling by VEGF;Immune System;RHOC GT…
MOUSE|MGI=MGI=2445361|UniProtKB=Q8VHP7	Q8VHP7	Leukocyte elastase inhibitor B;Serpinb1b;PTN000156966;orthologs	LEUKOCYTE ELASTASE INHIBITOR (PTHR11461:SF180)	serine-type endopeptidase inhibitor activity(GO:0004867);serine-type endopeptidase activity(GO:0004252);protease binding(GO:0002020)	proteolysis(GO:0006508);cellular protein metabolic process(GO:0044267);negative regulation of endopeptidase activity(GO:0010951)	extracellular space(GO:0005615)	protease inhibitor(PC00191)					Mus musculus	serine-type endopeptidase inhibitor activity(GO:0004867);protein binding(GO:0005515);peptidase inhibitor activity(GO:0030414)	negative regulation of peptidase activity(GO:0010466);negative regulation of endopeptidase activity(GO:0010951);negative regulation of interleukin-1 beta production(GO:0032691);regulation of protein catabolic process(GO:0042176);type B pancreatic cell proliferation(GO:0044342)	extracellular region(GO:0005576);extracellular space(GO:0005615);cytoplasm(GO:0005737);cytoplasmic ribonucleoprotein granule(GO:0036464)
MOUSE|MGI=MGI=4439716|UniProtKB=A0A075B5W6	A0A075B5W6	Immunoglobulin heavy variable 1-55 (Fragment);Ighv1-55;PTN002356978;orthologs	IG HEAVY CHAIN V REGION 36-65-RELATED (PTHR23266:SF375)	signaling receptor binding(GO:0005102)	complement activation(GO:0006956);phagocytosis, engulfment(GO:0006911);vesicle budding from membrane(GO:0006900);innate immune response(GO:0045087);positive regulation of lymphocyte activation(GO:0051251);protein activation cascade(GO:0072376);immunoglobulin mediated immune response(GO:0016064);cell recognition(GO:0008037);B cell activation(GO:0042113);defense response to bacterium(GO:0042742);B …	extracellular space(GO:0005615);leaflet of membrane bilayer(GO:0097478);external side of plasma membrane(GO:0009897);protein-containing complex(GO:0032991)	immunoglobulin(PC00123)					Mus musculus	antigen binding(GO:0003823);immunoglobulin receptor binding(GO:0034987)	phagocytosis, recognition(GO:0006910);phagocytosis, engulfment(GO:0006911);complement activation, classical pathway(GO:0006958);defense response to bacterium(GO:0042742);innate immune response(GO:0045087);B cell receptor signaling pathway(GO:0050853);positive regulation of B cell activation(GO:0050871)	external side of plasma membrane(GO:0009897);immunoglobulin complex, circulating(GO:0042571)	Innate Immune System;Signaling by the B Cell Receptor (BCR);Adaptive Immune System;Cell surface interactions at the vascular wall;Scavenging of heme from plasma;Fc epsilon receptor (FCERI) signaling;FCERI mediated MAPK activation;Complement cascade;Role of phospholipids in phagocytosis;Binding and Uptake of Ligands by Scavenger Receptors;Regulation of Complement cascade;Immune System;Regulation o…
MOUSE|MGI=MGI=96794|UniProtKB=P48678	P48678	Prelamin-A/C;Lmna;PTN000581626;orthologs	PRELAMIN-A/C (PTHR45721:SF5)					FAS signaling pathway->Nuclear Lamin;;				Mus musculus	structural constituent of cytoskeleton(GO:0005200);protein binding(GO:0005515);protein phosphatase 1 binding(GO:0008157);identical protein binding(GO:0042802)	protein import into nucleus(GO:0006606);nucleus organization(GO:0006997);nuclear envelope organization(GO:0006998);nuclear migration(GO:0007097);muscle organ development(GO:0007517);protein localization(GO:0008104);negative regulation of cell population proliferation(GO:0008285);positive regulation of gene expression(GO:0010628);establishment of cell polarity(GO:0030010);regulation of cell migrat…	nucleus(GO:0005634);nuclear envelope(GO:0005635);lamin filament(GO:0005638);nuclear lamina(GO:0005652);nucleoplasm(GO:0005654);intermediate filament(GO:0005882);nuclear matrix(GO:0016363);nuclear speck(GO:0016607);nuclear membrane(GO:0031965);site of double-strand break(GO:0035861);perinuclear region of cytoplasm(GO:0048471)	Cell Cycle, Mitotic;Nuclear Envelope Breakdown;M Phase;Depolymerisation of the Nuclear Lamina;Breakdown of the nuclear lamina;Cell Cycle;Apoptosis;Apoptotic execution phase;Mitotic Prophase;Programmed Cell Death;Apoptotic cleavage of cellular proteins
MOUSE|MGI=MGI=1202881|UniProtKB=P70412	P70412	CUB and zona pellucida-like domain-containing protein 1;Cuzd1;PTN000013907;orthologs	CUB AND ZONA PELLUCIDA-LIKE DOMAIN-CONTAINING PROTEIN 1 (PTHR14002:SF27)			extracellular space(GO:0005615);cell surface(GO:0009986)	transmembrane signal receptor(PC00197)					Mus musculus		cell cycle(GO:0007049);cell adhesion(GO:0007155);female pregnancy(GO:0007565);hormone-mediated signaling pathway(GO:0009755);trypsinogen activation(GO:0032023);cell division(GO:0051301)	membrane(GO:0016020);integral component of membrane(GO:0016021);cytoplasmic vesicle(GO:0031410);zymogen granule(GO:0042588);zymogen granule membrane(GO:0042589)
MOUSE|MGI=MGI=5009835|UniProtKB=A0A0A6YWI9	A0A0A6YWI9	Immunoglobulin heavy variable V1-11 (Fragment);Ighv1-11;PTN002357009;orthologs	IG HEAVY CHAIN V REGION 36-65-RELATED (PTHR23266:SF375)	signaling receptor binding(GO:0005102)	complement activation(GO:0006956);phagocytosis, engulfment(GO:0006911);vesicle budding from membrane(GO:0006900);innate immune response(GO:0045087);positive regulation of lymphocyte activation(GO:0051251);protein activation cascade(GO:0072376);immunoglobulin mediated immune response(GO:0016064);cell recognition(GO:0008037);B cell activation(GO:0042113);defense response to bacterium(GO:0042742);B …	extracellular space(GO:0005615);leaflet of membrane bilayer(GO:0097478);external side of plasma membrane(GO:0009897);protein-containing complex(GO:0032991)	immunoglobulin(PC00123)					Mus musculus	antigen binding(GO:0003823);immunoglobulin receptor binding(GO:0034987)	phagocytosis, recognition(GO:0006910);phagocytosis, engulfment(GO:0006911);complement activation, classical pathway(GO:0006958);defense response to bacterium(GO:0042742);innate immune response(GO:0045087);B cell receptor signaling pathway(GO:0050853);positive regulation of B cell activation(GO:0050871)	external side of plasma membrane(GO:0009897);immunoglobulin complex, circulating(GO:0042571)	Innate Immune System;Signaling by the B Cell Receptor (BCR);Adaptive Immune System;Cell surface interactions at the vascular wall;Scavenging of heme from plasma;Fc epsilon receptor (FCERI) signaling;FCERI mediated MAPK activation;Complement cascade;Role of phospholipids in phagocytosis;Binding and Uptake of Ligands by Scavenger Receptors;Regulation of Complement cascade;Immune System;Regulation o…
MOUSE|MGI=MGI=98852|UniProtKB=P52196	P52196	Thiosulfate sulfurtransferase;Tst;PTN000146259;orthologs	THIOSULFATE SULFURTRANSFERASE (PTHR11364:SF6)	transferase activity(GO:0016740)	alpha-amino acid metabolic process(GO:1901605);sulfur compound metabolic process(GO:0006790)	membrane(GO:0016020);mitochondrion(GO:0005739)	transferase(PC00220)					Mus musculus	RNA binding(GO:0003723);thiosulfate sulfurtransferase activity(GO:0004792);5S rRNA binding(GO:0008097);transferase activity(GO:0016740)	transsulfuration(GO:0019346);epithelial cell differentiation(GO:0030855);rRNA import into mitochondrion(GO:0035928);rRNA transport(GO:0051029)	mitochondrion(GO:0005739);mitochondrial inner membrane(GO:0005743)	Sulfur amino acid metabolism;Degradation of cysteine and homocysteine;Metabolism;Metabolism of amino acids and derivatives
MOUSE|MGI=MGI=96820|UniProtKB=P11152	P11152	Lipoprotein lipase;Lpl;PTN000176812;orthologs	LIPOPROTEIN LIPASE (PTHR11610:SF3)	protein binding(GO:0005515)			lipase(PC00143)	2-arachidonoylglycerol biosynthesis->Diacylglycerol lipase;;				Mus musculus	lipoprotein lipase activity(GO:0004465);phospholipase activity(GO:0004620);triglyceride lipase activity(GO:0004806);signaling receptor binding(GO:0005102);calcium ion binding(GO:0005509);protein binding(GO:0005515);heparin binding(GO:0008201);phospholipase A1 activity(GO:0008970);lipase activity(GO:0016298);hydrolase activity(GO:0016787);triglyceride binding(GO:0017129);apolipoprotein binding(GO:…	lipid metabolic process(GO:0006629);fatty acid metabolic process(GO:0006631);fatty acid biosynthetic process(GO:0006633);response to bacterium(GO:0009617);positive regulation of macrophage derived foam cell differentiation(GO:0010744);positive regulation of cholesterol storage(GO:0010886);positive regulation of sequestering of triglyceride(GO:0010890);lipid catabolic process(GO:0016042);triglycer…	extracellular region(GO:0005576);extracellular space(GO:0005615);plasma membrane(GO:0005886);cell surface(GO:0009986);membrane(GO:0016020);very-low-density lipoprotein particle(GO:0034361);chylomicron(GO:0042627);catalytic complex(GO:1902494)	Metabolism of fat-soluble vitamins;Visual phototransduction;Assembly of active LPL and LIPC lipase complexes;Metabolism of vitamins and cofactors;Retinoid metabolism and transport;Transport of small molecules;Chylomicron remodeling;Sensory Perception;Metabolism;Plasma lipoprotein remodeling;Plasma lipoprotein assembly, remodeling, and clearance
MOUSE|MGI=MGI=3646892|UniProtKB=A0A075B5K2	A0A075B5K2	Immunoglobulin kappa chain variable 9-124;Igkv9-124;PTN002357466;orthologs	IMMUNOGLOBULIN KAPPA VARIABLE 1-9-RELATED (PTHR23267:SF216)		immune response(GO:0006955);production of molecular mediator of immune response(GO:0002440)	extracellular space(GO:0005615)	immunoglobulin(PC00123)					Mus musculus		immunoglobulin production(GO:0002377);immune response(GO:0006955)	extracellular space(GO:0005615)	Innate Immune System;Signaling by the B Cell Receptor (BCR);Adaptive Immune System;Cell surface interactions at the vascular wall;Scavenging of heme from plasma;Fc epsilon receptor (FCERI) signaling;FCERI mediated MAPK activation;Complement cascade;Role of phospholipids in phagocytosis;Binding and Uptake of Ligands by Scavenger Receptors;Regulation of Complement cascade;Immune System;Regulation o…
MOUSE|MGI=MGI=4439517|UniProtKB=A0A075B5Q3	A0A075B5Q3	Immunoglobulin heavy variable 2-5;Ighv2-5;PTN002356788;orthologs	IG HEAVY CHAIN V REGION MC101-RELATED (PTHR23266:SF254)	signaling receptor binding(GO:0005102)	complement activation(GO:0006956);phagocytosis, engulfment(GO:0006911);vesicle budding from membrane(GO:0006900);innate immune response(GO:0045087);positive regulation of lymphocyte activation(GO:0051251);protein activation cascade(GO:0072376);immunoglobulin mediated immune response(GO:0016064);cell recognition(GO:0008037);B cell activation(GO:0042113);defense response to bacterium(GO:0042742);B …	extracellular space(GO:0005615);leaflet of membrane bilayer(GO:0097478);external side of plasma membrane(GO:0009897);protein-containing complex(GO:0032991)	immunoglobulin(PC00123)					Mus musculus	antigen binding(GO:0003823);immunoglobulin receptor binding(GO:0034987)	phagocytosis, recognition(GO:0006910);phagocytosis, engulfment(GO:0006911);complement activation, classical pathway(GO:0006958);defense response to bacterium(GO:0042742);innate immune response(GO:0045087);B cell receptor signaling pathway(GO:0050853);positive regulation of B cell activation(GO:0050871)	external side of plasma membrane(GO:0009897);immunoglobulin complex, circulating(GO:0042571)
MOUSE|MGI=MGI=4439784|UniProtKB=A0A075B5U7	A0A075B5U7	Immunoglobulin heavy variable 1-22 (Fragment);Ighv1-22;PTN002357029;orthologs	IG HEAVY CHAIN V REGION-RELATED (PTHR23266:SF355)	signaling receptor binding(GO:0005102)	complement activation(GO:0006956);phagocytosis, engulfment(GO:0006911);vesicle budding from membrane(GO:0006900);innate immune response(GO:0045087);positive regulation of lymphocyte activation(GO:0051251);protein activation cascade(GO:0072376);immunoglobulin mediated immune response(GO:0016064);cell recognition(GO:0008037);B cell activation(GO:0042113);defense response to bacterium(GO:0042742);B …	extracellular space(GO:0005615);leaflet of membrane bilayer(GO:0097478);external side of plasma membrane(GO:0009897);protein-containing complex(GO:0032991)	immunoglobulin(PC00123)					Mus musculus	antigen binding(GO:0003823);immunoglobulin receptor binding(GO:0034987)	phagocytosis, recognition(GO:0006910);phagocytosis, engulfment(GO:0006911);complement activation, classical pathway(GO:0006958);defense response to bacterium(GO:0042742);innate immune response(GO:0045087);B cell receptor signaling pathway(GO:0050853);positive regulation of B cell activation(GO:0050871)	external side of plasma membrane(GO:0009897);immunoglobulin complex, circulating(GO:0042571)	Innate Immune System;Signaling by the B Cell Receptor (BCR);Adaptive Immune System;Cell surface interactions at the vascular wall;Scavenging of heme from plasma;Fc epsilon receptor (FCERI) signaling;FCERI mediated MAPK activation;Complement cascade;Role of phospholipids in phagocytosis;Binding and Uptake of Ligands by Scavenger Receptors;Regulation of Complement cascade;Immune System;Regulation o…
MOUSE|Gene=KV3A8_MOUSE|UniProtKB=P01660	P01660	Ig kappa chain V-III region PC 3741/TEPC 111;unassigned;PTN002537219;orthologs	IG KAPPA CHAIN V-III REGION MOPC 321-RELATED (PTHR23267:SF503)		immune response(GO:0006955);production of molecular mediator of immune response(GO:0002440)	extracellular space(GO:0005615)	immunoglobulin(PC00123)					Mus musculus		immunoglobulin production(GO:0002377);immune response(GO:0006955)	extracellular space(GO:0005615)
MOUSE|MGI=MGI=3645235|UniProtKB=A0A075B5M1	A0A075B5M1	Immunoglobulin kappa variable 4-63;Igkv4-63;PTN002357068;orthologs	IG KAPPA CHAIN V-VI REGION J539-RELATED (PTHR23267:SF201)		immune response(GO:0006955);production of molecular mediator of immune response(GO:0002440)	extracellular space(GO:0005615)	immunoglobulin(PC00123)					Mus musculus		immunoglobulin production(GO:0002377);immune response(GO:0006955)	extracellular space(GO:0005615)
MOUSE|MGI=MGI=88051|UniProtKB=P06728	P06728	Apolipoprotein A-IV;Apoa4;PTN000439084;orthologs	APOLIPOPROTEIN A-IV (PTHR18976:SF1)	protein binding(GO:0005515);cholesterol binding(GO:0015485);O-acyltransferase activity(GO:0008374);enzyme activator activity(GO:0008047);phospholipid binding(GO:0005543)	regulation of lipid biosynthetic process(GO:0046890);protein-containing complex assembly(GO:0065003);positive regulation of biosynthetic process(GO:0009891);cholesterol biosynthetic process(GO:0006695);phospholipid transport(GO:0015914);cholesterol efflux(GO:0033344);lipoprotein metabolic process(GO:0042157);positive regulation of cellular metabolic process(GO:0031325);triglyceride homeostasis(GO…	high-density lipoprotein particle(GO:0034364)	apolipoprotein(PC00052)					Mus musculus	copper ion binding(GO:0005507);phospholipid binding(GO:0005543);lipid binding(GO:0008289);cholesterol binding(GO:0015485);antioxidant activity(GO:0016209);phosphatidylcholine binding(GO:0031210);identical protein binding(GO:0042802);protein homodimerization activity(GO:0042803);phosphatidylcholine-sterol O-acyltransferase activator activity(GO:0060228);cholesterol transfer activity(GO:0120020)	innate immune response in mucosa(GO:0002227);cholesterol biosynthetic process(GO:0006695);lipid transport(GO:0006869);response to lipid hydroperoxide(GO:0006982);leukocyte cell-cell adhesion(GO:0007159);cholesterol metabolic process(GO:0008203);positive regulation of cholesterol esterification(GO:0010873);positive regulation of triglyceride catabolic process(GO:0010898);lipid catabolic process(GO…	extracellular region(GO:0005576);extracellular space(GO:0005615);cytosol(GO:0005829);cell surface(GO:0009986);very-low-density lipoprotein particle(GO:0034361);high-density lipoprotein particle(GO:0034364);chylomicron(GO:0042627);synapse(GO:0045202)	Visual phototransduction;Metabolism of fat-soluble vitamins;Chylomicron assembly;Metabolism of vitamins and cofactors;Retinoid metabolism and transport;Transport of small molecules;Chylomicron remodeling;Sensory Perception;Metabolism;Plasma lipoprotein remodeling;Plasma lipoprotein assembly;Plasma lipoprotein assembly, remodeling, and clearance
MOUSE|MGI=MGI=1860494|UniProtKB=Q9JIK5	Q9JIK5	Nucleolar RNA helicase 2;Ddx21;PTN002777533;orthologs	NUCLEOLAR RNA HELICASE 2 (PTHR47958:SF109)	ATP hydrolysis activity(GO:0016887);RNA binding(GO:0003723);helicase activity(GO:0004386);catalytic activity, acting on RNA(GO:0140098)		membrane(GO:0016020);nucleolus(GO:0005730)	RNA helicase(PC00032)					Mus musculus	nucleotide binding(GO:0000166);nucleic acid binding(GO:0003676);RNA binding(GO:0003723);RNA helicase activity(GO:0003724);double-stranded RNA binding(GO:0003725);helicase activity(GO:0004386);protein binding(GO:0005515);ATP binding(GO:0005524);hydrolase activity(GO:0016787);rRNA binding(GO:0019843);snoRNA binding(GO:0030515);miRNA binding(GO:0035198);identical protein binding(GO:0042802);7SK snRN…	immune system process(GO:0002376);positive regulation of myeloid dendritic cell cytokine production(GO:0002735);chromatin remodeling(GO:0006338);rRNA processing(GO:0006364);transcription by RNA polymerase II(GO:0006366);response to virus(GO:0009615);positive regulation of histone acetylation(GO:0035066);positive regulation of I-kappaB kinase/NF-kappaB signaling(GO:0043123);response to exogenous d…	nucleus(GO:0005634);nucleoplasm(GO:0005654);chromosome(GO:0005694);nucleolus(GO:0005730);cytoplasm(GO:0005737);mitochondrion(GO:0005739);cytosol(GO:0005829);B-WICH complex(GO:0110016)	rRNA processing;Positive epigenetic regulation of rRNA expression;Epigenetic regulation of gene expression;B-WICH complex positively regulates rRNA expression;Major pathway of rRNA processing in the nucleolus and cytosol;Metabolism of RNA;Gene expression (Transcription);rRNA processing in the nucleus and cytosol
MOUSE|MGI=MGI=105112|UniProtKB=Q91X72	Q91X72	Hemopexin;Hpx;PTN000346690;orthologs	HEMOPEXIN (PTHR10201:SF136)	metalloendopeptidase activity(GO:0004222)	catabolic process(GO:0009056);extracellular matrix organization(GO:0030198)		metalloprotease(PC00153)					Mus musculus	heme transmembrane transporter activity(GO:0015232);heme binding(GO:0020037);metal ion binding(GO:0046872)	positive regulation of immunoglobulin production(GO:0002639);positive regulation of humoral immune response mediated by circulating immunoglobulin(GO:0002925);cellular iron ion homeostasis(GO:0006879);tyrosine phosphorylation of STAT protein(GO:0007260);heme transport(GO:0015886);hemoglobin metabolic process(GO:0020027);heme metabolic process(GO:0042168);positive regulation of tyrosine phosphoryl…	extracellular region(GO:0005576);extracellular space(GO:0005615)	Scavenging of heme from plasma;Binding and Uptake of Ligands by Scavenger Receptors;Vesicle-mediated transport
MOUSE|MGI=MGI=98388|UniProtKB=Q62261	Q62261	Spectrin beta chain, non-erythrocytic 1;Sptbn1;PTN000748121;orthologs	SPECTRIN BETA CHAIN, NON-ERYTHROCYTIC 1 (PTHR11915:SF226)	actin filament binding(GO:0051015)	actin cytoskeleton organization(GO:0030036);protein localization to plasma membrane(GO:0072659)	cell junction(GO:0030054);cell projection(GO:0042995);cortical actin cytoskeleton(GO:0030864);plasma membrane(GO:0005886)	actin or actin-binding cytoskeletal protein(PC00041)					Mus musculus	actin binding(GO:0003779);structural constituent of cytoskeleton(GO:0005200);protein binding(GO:0005515);calmodulin binding(GO:0005516);phospholipid binding(GO:0005543);ankyrin binding(GO:0030506);actin filament binding(GO:0051015);GTPase binding(GO:0051020)	mitotic cytokinesis(GO:0000281);plasma membrane organization(GO:0007009);common-partner SMAD protein phosphorylation(GO:0007182);actin cytoskeleton organization(GO:0030036);positive regulation of interleukin-2 production(GO:0032743);Golgi to plasma membrane protein transport(GO:0043001);actin filament capping(GO:0051693);regulation of SMAD protein signal transduction(GO:0060390);membrane assembly…	nucleus(GO:0005634);nucleolus(GO:0005730);cytoplasm(GO:0005737);cytosol(GO:0005829);cytoskeleton(GO:0005856);plasma membrane(GO:0005886);spectrin(GO:0008091);postsynaptic density(GO:0014069);membrane(GO:0016020);cell junction(GO:0030054);axolemma(GO:0030673);cortical cytoskeleton(GO:0030863);cortical actin cytoskeleton(GO:0030864);M band(GO:0031430);cuticular plate(GO:0032437);cell projection(GO:…	RHOU GTPase cycle;MAPK family signaling cascades;Metabolism of proteins;Developmental Biology;Transport to the Golgi and subsequent modification;Nervous system development;Axon guidance;Signal Transduction;COPI-mediated anterograde transport;Interaction between L1 and Ankyrins;Vesicle-mediated transport;MAPK1/MAPK3 signaling;Signaling by Rho GTPases, Miro GTPases and RHOBTB3;Asparagine N-linked g…
