# Supplementary material for: Generational Diet-Induced Obesity Remodels the Omental Adipose Proteome in Female Mice
Source: Nutrients. 2024 Sep 13;16(18):3086. doi: 10.3390/nu16183086 (PMC11435095; doi:10.3390/nu16183086)
Supplement: Supplementary file 1 [file nutrients-16-03086-s001.zip › Suppl Table S5 IPA Canonical Pathway Analysis_All Groups.xlsx]

## Sheet: Generational obesity
© 2000-2022 QIAGEN. All rights reserved.
Ingenuity Canonical Pathways	-log(p-value)	Ratio	z-score	Molecules
IL-15 Signaling	7.91	0.0227	#NUM!	IGHG1,Ighg2b,Ighg2c,Ighv1-42,Ighv1-52,Ighv2-5,Ighv5-16,Igkv5-39,Igkv6-13,Igkv6-15,Igkv9-120,Igkv9-124
B Cell Receptor Signaling	7.05	0.0189	#NUM!	IGHG1,Ighg2b,Ighg2c,Ighv1-42,Ighv1-52,Ighv2-5,Ighv5-16,Igkv5-39,Igkv6-13,Igkv6-15,Igkv9-120,Igkv9-124
Systemic Lupus Erythematosus In B Cell Signaling Pathway	6.43	0.0166	#NUM!	IGHG1,Ighg2b,Ighg2c,Ighv1-42,Ighv1-52,Ighv2-5,Ighv5-16,Igkv5-39,Igkv6-13,Igkv6-15,Igkv9-120,Igkv9-124
tRNA Charging	5.46	0.103	-2	MARS1,SARS1,TARS1,VARS1
Communication between Innate and Adaptive Immune Cells	5.29	0.0129	#NUM!	IGHG1,Ighg2b,Ighg2c,Ighv1-42,Ighv1-52,Ighv2-5,Ighv5-16,Igkv5-39,Igkv6-13,Igkv6-15,Igkv9-120,Igkv9-124
LXR/RXR Activation	3.49	0.0325	2	APOA4,APOE,HPX,SERPINA1
FXR/RXR Activation	3.45	0.0317	#NUM!	APOA4,APOE,HPX,SERPINA1
SPINK1 Pancreatic Cancer Pathway	3.26	0.05	#NUM!	CPA2,KLK3,PRSS3
IL-7 Signaling Pathway	2.93	0.0385	#NUM!	IGHG1,Ighg2b,Ighg2c
Maturity Onset Diabetes of Young (MODY) Signaling	2.92	0.038	#NUM!	ALDOB,APOA4,APOE
Acute Phase Response Signaling	2.83	0.0216	#NUM!	CP,HPX,SERPINA1,SERPIND1
Clathrin-mediated Endocytosis Signaling	2.76	0.0207	#NUM!	APOA4,APOE,RAB11A,SERPINA1
Prostate Cancer Signaling	2.46	0.0263	#NUM!	HSP90AA1,KLK3,PA2G4
Coagulation System	2.41	0.0571	#NUM!	SERPINA1,SERPIND1
Atherosclerosis Signaling	2.29	0.0229	#NUM!	APOA4,APOE,SERPINA1
SNARE Signaling Pathway	2.25	0.0221	#NUM!	MYH9,RAB11A,RAB1A
IL-12 Signaling and Production in Macrophages	2.25	0.0221	#NUM!	APOA4,APOE,SERPINA1
Coronavirus Replication Pathway	2.2	0.0444	#NUM!	COPB1,COPG1
Diphthamide Biosynthesis	2.1	0.333	#NUM!	EEF2
4-aminobutyrate Degradation I	2.1	0.333	#NUM!	SUCLG2
Proline Biosynthesis I	1.97	0.25	#NUM!	PYCR2
Primary Immunodeficiency Signaling	1.97	0.0339	#NUM!	IGHG1,Ighg2b
Proline Biosynthesis II (from Arginine)	1.88	0.2	#NUM!	PYCR2
Glutamate Degradation III (via 4-aminobutyrate)	1.88	0.2	#NUM!	SUCLG2
Production of Nitric Oxide and Reactive Oxygen Species in Macrophages	1.85	0.0157	#NUM!	APOA4,APOE,SERPINA1
Arginine Degradation VI (Arginase 2 Pathway)	1.8	0.167	#NUM!	PYCR2
Selenocysteine Biosynthesis II (Archaea and Eukaryotes)	1.8	0.167	#NUM!	SARS1
UDP-N-acetyl-D-glucosamine Biosynthesis II	1.8	0.167	#NUM!	GFPT1
Caveolar-mediated Endocytosis Signaling	1.77	0.0267	#NUM!	COPB1,COPG1
Calcium Signaling	1.69	0.0137	#NUM!	MYH9,Tpm1,TPM3
EIF2 Signaling	1.65	0.0132	#NUM!	EIF3E,EIF4G1,RPL10
AMPK Signaling	1.58	0.0124	#NUM!	EEF2,RAB11A,RAB1A
Sucrose Degradation V (Mammalian)	1.54	0.0909	#NUM!	ALDOB
Neuroprotective Role of THOP1 in Alzheimer's Disease	1.39	0.0165	#NUM!	KLK3,PRSS3
p70S6K Signaling	1.3	0.0148	#NUM!	EEF2,Ighg2b
Iron homeostasis signaling pathway	1.28	0.0145	#NUM!	CP,HPX
Role of Macrophages, Fibroblasts and Endothelial Cells in Rheumatoid Arthritis	1.24	0.00904	#NUM!	IGHG1,Ighg2b,PRSS3
Glycolysis I	1.16	0.037	#NUM!	ALDOB
Gluconeogenesis I	1.16	0.037	#NUM!	ALDOB
Regulation of eIF4 and p70S6K Signaling	1.08	0.011	#NUM!	EIF3E,EIF4G1
Antigen Presentation Pathway	1.01	0.0256	#NUM!	CANX
Intrinsic Prothrombin Activation Pathway	0.975	0.0238	#NUM!	KLK3
Agranulocyte Adhesion and Diapedesis	0.971	0.00952	#NUM!	MSN,MYH9
mTOR Signaling	0.959	0.00935	#NUM!	EIF3E,EIF4G1
B Cell Development	0.939	0.0217	#NUM!	Ighg2b
RHOGDI Signaling	0.939	0.00909	#NUM!	MSN,MYH9
Actin Cytoskeleton Signaling	0.863	0.0082	#NUM!	MSN,MYH9
MSP-RON Signaling Pathway	0.845	0.0172	#NUM!	KLK3
Mitotic Roles of Polo-Like Kinase	0.788	0.0149	#NUM!	HSP90AA1
Protein Ubiquitination Pathway	0.785	0.0073	#NUM!	HSP90AA1,USO1
Cell Cycle: G1/S Checkpoint Regulation	0.783	0.0147	#NUM!	PA2G4
SPINK1 General Cancer Pathway	0.775	0.0145	#NUM!	PRSS3
Oxytocin Signaling Pathway	0.764	0.00709	#NUM!	EEF2,MYH9
Hypoxia Signaling in the Cardiovascular System	0.738	0.0132	#NUM!	HSP90AA1
Neurotrophin/TRK Signaling	0.728	0.0128	#NUM!	KLK3
Thyroid Cancer Signaling	0.724	0.0127	#NUM!	KLK3
BEX2 Signaling Pathway	0.708	0.0122	#NUM!	KLK3
BAG2 Signaling Pathway	0.699	0.0119	#NUM!	HSP90AA1
Cyclins and Cell Cycle Regulation	0.695	0.0118	#NUM!	PA2G4
FcγRIIB Signaling in B Lymphocytes	0.686	0.0115	#NUM!	Ighg2b
Xenobiotic Metabolism AHR Signaling Pathway	0.686	0.0115	#NUM!	HSP90AA1
Immunogenic Cell Death Signaling Pathway	0.672	0.0111	#NUM!	HSP90AA1
Unfolded protein response	0.672	0.0111	#NUM!	CANX
Fcγ Receptor-mediated Phagocytosis in Macrophages and Monocytes	0.656	0.0106	#NUM!	RAB11A
Non-Small Cell Lung Cancer Signaling	0.656	0.0106	#NUM!	PA2G4
Small Cell Lung Cancer Signaling	0.648	0.0104	#NUM!	PA2G4
ATM Signaling	0.633	0.01	#NUM!	HP1BP3
Chronic Myeloid Leukemia Signaling	0.606	0.00935	#NUM!	PA2G4
PPAR Signaling	0.606	0.00935	#NUM!	HSP90AA1
Telomerase Signaling	0.602	0.00926	#NUM!	HSP90AA1
Bladder Cancer Signaling	0.577	0.00862	#NUM!	PA2G4
Neuregulin Signaling	0.573	0.00855	#NUM!	HSP90AA1
MSP-RON Signaling In Macrophages Pathway	0.567	0.0084	#NUM!	KLK3
Nitric Oxide Signaling in the Cardiovascular System	0.564	0.00833	#NUM!	HSP90AA1
Phagosome Formation	0.556	0.00433	#NUM!	IGHG1,Ighg2b,MYH9
Glioma Signaling	0.551	0.00806	#NUM!	PA2G4
RHOA Signaling	0.551	0.00806	#NUM!	MSN
Pancreatic Adenocarcinoma Signaling	0.545	0.00794	#NUM!	PA2G4
Role of PKR in Interferon Induction and Antiviral Response	0.517	0.00735	#NUM!	HSP90AA1
Reelin Signaling in Neurons	0.513	0.00725	#NUM!	APOE
MSP-RON Signaling In Cancer Cells Pathway	0.507	0.00714	#NUM!	KLK3
PI3K Signaling in B Lymphocytes	0.495	0.0069	#NUM!	Ighg2b
Dilated Cardiomyopathy Signaling Pathway	0.483	0.00667	#NUM!	MYH9
Cellular Effects of Sildenafil (Viagra)	0.483	0.00667	#NUM!	MYH9
Hematopoiesis from Pluripotent Stem Cells	0.48	0.00449	#NUM!	IGHG1,Ighg2b
eNOS Signaling	0.469	0.00641	#NUM!	HSP90AA1
Autoimmune Thyroid Disease Signaling	0.465	0.00437	#NUM!	IGHG1,Ighg2b
Ovarian Cancer Signaling	0.465	0.00633	#NUM!	PA2G4
Phagosome Maturation	0.465	0.00633	#NUM!	CANX
Aryl Hydrocarbon Receptor Signaling	0.462	0.00629	#NUM!	HSP90AA1
Human Embryonic Stem Cell Pluripotency	0.447	0.00602	#NUM!	KLK3
Aldosterone Signaling in Epithelial Cells	0.442	0.00595	#NUM!	HSP90AA1
Androgen Signaling	0.441	0.00592	#NUM!	HSP90AA1
Allograft Rejection Signaling	0.429	0.0041	#NUM!	IGHG1,Ighg2b
Tight Junction Signaling	0.421	0.00559	#NUM!	MYH9
MicroRNA Biogenesis Signaling Pathway	0.407	0.00535	#NUM!	HSP90AA1
IL-17 Signaling	0.407	0.00535	#NUM!	HSP90AA1
Granulocyte Adhesion and Diapedesis	0.402	0.00529	#NUM!	MSN
Xenobiotic Metabolism CAR Signaling Pathway	0.399	0.00524	#NUM!	HSP90AA1
Xenobiotic Metabolism PXR Signaling Pathway	0.398	0.00521	#NUM!	HSP90AA1
Leukocyte Extravasation Signaling	0.396	0.00518	#NUM!	MSN
Hepatic Fibrosis / Hepatic Stellate Cell Activation	0.394	0.00515	#NUM!	MYH9
PPARα/RXRα Activation	0.393	0.00513	#NUM!	HSP90AA1
PI3K/AKT Signaling	0.384	0.005	#NUM!	HSP90AA1
ILK Signaling	0.382	0.00498	#NUM!	MYH9
Coronavirus Pathogenesis Pathway	0.378	0.0049	#NUM!	PA2G4
HIF1α Signaling	0.371	0.00481	#NUM!	HSP90AA1
Osteoarthritis Pathway	0.331	0.00424	#NUM!	MYBBP1A
NRF2-mediated Oxidative Stress Response	0.329	0.00422	#NUM!	HSP90AA1
Dendritic Cell Maturation	0.327	0.00336	#NUM!	IGHG1,Ighg2b
LPS/IL-1 Mediated Inhibition of RXR Function	0.308	0.00394	#NUM!	APOE
Systemic Lupus Erythematosus Signaling	0.301	0.00317	#NUM!	IGHG1,Ighg2b
Signaling by Rho Family GTPases	0.292	0.00375	#NUM!	MSN
Circadian Rhythm Signaling	0.292	0.00373	#NUM!	KLK3
Insulin Secretion Signaling Pathway	0.287	0.00368	#NUM!	EIF4G1
Xenobiotic Metabolism Signaling	0.268	0.00344	#NUM!	HSP90AA1
Phospholipase C Signaling	0.265	0.00293	#NUM!	IGHG1,Ighg2b
Synaptogenesis Signaling Pathway	0.245	0.00317	#NUM!	APOE
Neuroinflammation Signaling Pathway	0.243	0.00315	#NUM!	KLK3
Glucocorticoid Receptor Signaling	0	0.00172	#NUM!	HSP90AA1
Role of NFAT in Regulation of the Immune Response	0	0.00169	#NUM!	Ighg2b
Molecular Mechanisms of Cancer	0	0.00224	#NUM!	PA2G4
Lipid Antigen Presentation by CD1	0	0.00241	#NUM!	CANX
Altered T Cell and B Cell Signaling in Rheumatoid Arthritis	0	0.00202	#NUM!	Ighg2b
Estrogen Receptor Signaling	0	0.00244	#NUM!	HSP90AA1
Th17 Activation Pathway	0	0.00207	#NUM!	HSP90AA1
Systemic Lupus Erythematosus In T Cell Signaling Pathway	0	0.00155	#NUM!	MSN

## Sheet:  Maternal Influence
© 2000-2022 QIAGEN. All rights reserved.
Ingenuity Canonical Pathways	-log(p-value)	Ratio	z-score	Molecules
IL-15 Signaling	4.49	0.0113	#NUM!	Ighg3,Ighv1-42,Ighv1-52,Igkv1-117,Igkv17-127,Igkv4-63
B Cell Receptor Signaling	4.05	0.00945	#NUM!	Ighg3,Ighv1-42,Ighv1-52,Igkv1-117,Igkv17-127,Igkv4-63
Systemic Lupus Erythematosus In B Cell Signaling Pathway	3.74	0.00829	#NUM!	Ighg3,Ighv1-42,Ighv1-52,Igkv1-117,Igkv17-127,Igkv4-63
Communication between Innate and Adaptive Immune Cells	3.15	0.00643	#NUM!	Ighg3,Ighv1-42,Ighv1-52,Igkv1-117,Igkv17-127,Igkv4-63
MicroRNA Biogenesis Signaling Pathway	2.85	0.016	#NUM!	HSP90AA1,HSP90AB1,ST13
Calcium Signaling	2.65	0.0137	#NUM!	LETM1,MYL1,TPM3
SPINK1 Pancreatic Cancer Pathway	2.63	0.0333	#NUM!	CLPS,CPA2
Mitotic Roles of Polo-Like Kinase	2.54	0.0299	#NUM!	HSP90AA1,HSP90AB1
Hypoxia Signaling in the Cardiovascular System	2.43	0.0263	#NUM!	HSP90AA1,HSP90AB1
Protein Ubiquitination Pathway	2.38	0.0109	#NUM!	HSP90AA1,HSP90AB1,USO1
Xenobiotic Metabolism AHR Signaling Pathway	2.31	0.023	#NUM!	HSP90AA1,HSP90AB1
Immunogenic Cell Death Signaling Pathway	2.29	0.0222	#NUM!	HSP90AA1,HSP90AB1
PPAR Signaling	2.14	0.0187	#NUM!	HSP90AA1,HSP90AB1
Telomerase Signaling	2.13	0.0185	#NUM!	HSP90AA1,HSP90AB1
Prostate Cancer Signaling	2.09	0.0175	#NUM!	HSP90AA1,HSP90AB1
Neuregulin Signaling	2.06	0.0171	#NUM!	HSP90AA1,HSP90AB1
Nitric Oxide Signaling in the Cardiovascular System	2.04	0.0167	#NUM!	HSP90AA1,HSP90AB1
Role of PKR in Interferon Induction and Antiviral Response	1.94	0.0147	#NUM!	HSP90AA1,HSP90AB1
Estrogen Receptor Signaling	1.9	0.00733	#NUM!	HSP90AA1,HSP90AB1,MYL1
eNOS Signaling	1.83	0.0128	#NUM!	HSP90AA1,HSP90AB1
Aryl Hydrocarbon Receptor Signaling	1.81	0.0126	#NUM!	HSP90AA1,HSP90AB1
Aldosterone Signaling in Epithelial Cells	1.77	0.0119	#NUM!	HSP90AA1,HSP90AB1
IL-17 Signaling	1.68	0.0107	#NUM!	HSP90AA1,HSP90AB1
Xenobiotic Metabolism CAR Signaling Pathway	1.66	0.0105	#NUM!	HSP90AA1,HSP90AB1
Xenobiotic Metabolism PXR Signaling Pathway	1.66	0.0104	#NUM!	HSP90AA1,HSP90AB1
PPARα/RXRα Activation	1.64	0.0103	#NUM!	HSP90AA1,HSP90AB1
PI3K/AKT Signaling	1.62	0.01	#NUM!	HSP90AA1,HSP90AB1
NRF2-mediated Oxidative Stress Response	1.49	0.00844	#NUM!	HSP90AA1,HSP90AB1
Antigen Presentation Pathway	1.34	0.0256	#NUM!	CANX
Xenobiotic Metabolism Signaling	1.33	0.00687	#NUM!	HSP90AA1,HSP90AB1
CSDE1 Signaling Pathway	1.19	0.0179	#NUM!	HNRNPC
BAG2 Signaling Pathway	1.02	0.0119	#NUM!	HSP90AA1
Unfolded protein response	0.991	0.0111	#NUM!	CANX
p53 Signaling	0.955	0.0102	#NUM!	ST13
VEGF Signaling	0.951	0.0101	#NUM!	EIF2S2
Apelin Cardiomyocyte Signaling Pathway	0.951	0.0101	#NUM!	MYL1
ATM Signaling	0.947	0.01	#NUM!	HP1BP3
Th17 Activation Pathway	0.943	0.00413	#NUM!	HSP90AA1,HSP90AB1
Regulation of Actin-based Motility by Rho	0.889	0.0087	#NUM!	MYL1
PAK Signaling	0.883	0.00855	#NUM!	MYL1
RHOA Signaling	0.86	0.00806	#NUM!	MYL1
Gα12/13 Signaling	0.83	0.00752	#NUM!	MYL1
SNARE Signaling Pathway	0.821	0.00735	#NUM!	MYL1
Glucocorticoid Receptor Signaling	0.812	0.00343	#NUM!	HSP90AA1,HSP90AB1
Dilated Cardiomyopathy Signaling Pathway	0.783	0.00667	#NUM!	MYL1
Cellular Effects of Sildenafil (Viagra)	0.783	0.00667	#NUM!	MYL1
Semaphorin Neuronal Repulsive Signaling Pathway	0.783	0.00667	#NUM!	MYL1
Phagosome Maturation	0.762	0.00633	#NUM!	CANX
CXCR4 Signaling	0.738	0.00595	#NUM!	MYL1
Androgen Signaling	0.735	0.00592	#NUM!	HSP90AA1
Tight Junction Signaling	0.712	0.00559	#NUM!	MYL1
Regulation of eIF4 and p70S6K Signaling	0.708	0.00552	#NUM!	EIF2S2
Hepatic Fibrosis / Hepatic Stellate Cell Activation	0.682	0.00515	#NUM!	MYL1
ILK Signaling	0.668	0.00498	#NUM!	MYL1
HIF1α Signaling	0.656	0.00481	#NUM!	HSP90AA1
Agranulocyte Adhesion and Diapedesis	0.652	0.00476	#NUM!	MYL1
RHOGDI Signaling	0.633	0.00455	#NUM!	MYL1
Thrombin Signaling	0.625	0.00444	#NUM!	MYL1
EIF2 Signaling	0.622	0.00441	#NUM!	EIF2S2
Osteoarthritis Pathway	0.607	0.00424	#NUM!	MYBBP1A
Actin Cytoskeleton Signaling	0.593	0.0041	#NUM!	MYL1
Cardiac Hypertrophy Signaling	0.569	0.00383	#NUM!	MYL1
Signaling by Rho Family GTPases	0.561	0.00375	#NUM!	MYL1
Insulin Secretion Signaling Pathway	0.554	0.00368	#NUM!	EIF2S2
Oxytocin Signaling Pathway	0.541	0.00355	#NUM!	MYL1
Protein Kinase A Signaling	0.408	0.00244	#NUM!	MYL1
Lipid Antigen Presentation by CD1	0.405	0.00241	#NUM!	CANX
Hepatic Fibrosis Signaling Pathway	0.398	0.00236	#NUM!	MYL1
Axonal Guidance Signaling	0.337	0.00196	#NUM!	MYL1
CDC42 Signaling	0.298	0.00173	#NUM!	MYL1
Systemic Lupus Erythematosus Signaling	0.272	0.00159	#NUM!	HNRNPC
Phospholipase C Signaling	0.249	0.00147	#NUM!	MYL1
Phagosome Formation	0.245	0.00144	#NUM!	MYL1
G-Protein Coupled Receptor Signaling	0.241	0.00142	#NUM!	MYL1

## Sheet: ObesMatInfl
© 2000-2022 QIAGEN. All rights reserved.
Ingenuity Canonical Pathways	-log(p-value)	Ratio	z-score	Molecules
LXR/RXR Activation	6.85	0.0407	2.236	APOA1,APOA4,APOE,HPX,SERPINA1
FXR/RXR Activation	6.8	0.0397	#NUM!	APOA1,APOA4,APOE,HPX,SERPINA1
IL-12 Signaling and Production in Macrophages	6.63	0.0368	#NUM!	APOA1,APOA4,APOE,MAP2K1,SERPINA1
IL-15 Signaling	6.16	0.0132	#NUM!	Ighg3,Ighv1-52,Ighv2-3,Ighv5-16,Igkv1-117,Igkv8-30,MAP2K1
Acute Phase Response Signaling	5.97	0.027	1	APOA1,HPX,MAP2K1,SERPINA1,SERPINA3
Production of Nitric Oxide and Reactive Oxygen Species in Macrophages	5.9	0.0262	1.342	APOA1,APOA4,APOE,MAP2K1,SERPINA1
p70S6K Signaling	5.89	0.012	#NUM!	Ighg3,Ighv1-52,Ighv2-3,Ighv5-16,Igkv1-117,Igkv8-30,MAP2K1
PI3K Signaling in B Lymphocytes	5.84	0.0118	#NUM!	Ighg3,Ighv1-52,Ighv2-3,Ighv5-16,Igkv1-117,Igkv8-30,MAP2K1
B Cell Receptor Signaling	5.63	0.011	#NUM!	Ighg3,Ighv1-52,Ighv2-3,Ighv5-16,Igkv1-117,Igkv8-30,MAP2K1
Systemic Lupus Erythematosus In B Cell Signaling Pathway	5.25	0.00964	#NUM!	Ighg3,Ighv1-52,Ighv2-3,Ighv5-16,Igkv1-117,Igkv8-30,MAP2K1
B Cell Development	5.12	0.0123	#NUM!	Ighg3,Ighv1-52,Ighv2-3,Ighv5-16,Igkv1-117,Igkv8-30
Atherosclerosis Signaling	5.02	0.0301	#NUM!	APOA1,APOA4,APOE,SERPINA1
FcγRIIB Signaling in B Lymphocytes	4.9	0.0113	#NUM!	Ighg3,Ighv1-52,Ighv2-3,Ighv5-16,Igkv1-117,Igkv8-30
Clathrin-mediated Endocytosis Signaling	4.26	0.0192	#NUM!	APOA1,APOA4,APOE,SERPINA1
Role of NFAT in Regulation of the Immune Response	4.25	0.00675	#NUM!	Ighg3,Ighv1-52,Ighv2-3,Ighv5-16,Igkv1-117,Igkv8-30,MAP2K1
Maturity Onset Diabetes of Young (MODY) Signaling	4.15	0.038	#NUM!	APOA1,APOA4,APOE
Phospholipase C Signaling	4.03	0.00624	#NUM!	Ighg3,Ighv1-52,Ighv2-3,Ighv5-16,Igkv1-117,Igkv8-30,MAP2K1
Communication between Innate and Adaptive Immune Cells	3.55	0.00643	#NUM!	Ighg3,Ighv1-52,Ighv2-3,Ighv5-16,Igkv1-117,Igkv8-30
Altered T Cell and B Cell Signaling in Rheumatoid Arthritis	3.54	0.00638	#NUM!	Ighg3,Ighv1-52,Ighv2-3,Ighv5-16,Igkv1-117,Igkv8-30
Systemic Lupus Erythematosus Signaling	3.24	0.00562	#NUM!	Ighg3,Ighv1-52,Ighv2-3,Ighv5-16,Igkv1-117,Igkv8-30
Role of JAK family kinases in IL-6-type Cytokine Signaling	2.53	0.0253	#NUM!	SERPINA1,SERPINA3
Thiosulfate Disproportionation III (Rhodanese)	2.51	0.333	#NUM!	TST
Rapoport-Luebering Glycolytic Shunt	2.21	0.167	#NUM!	PGAM2
Ferroptosis Signaling Pathway	2.1	0.0152	#NUM!	H2AX,MAP2K1
Reelin Signaling in Neurons	2.06	0.0145	#NUM!	APOE,MAP2K1
PPARα/RXRα Activation	1.78	0.0103	#NUM!	APOA1,MAP2K1
Oxytocin In Brain Signaling Pathway	1.76	0.0101	#NUM!	MAP2K1,NLRP4
Glycolysis I	1.57	0.037	#NUM!	PGAM2
Gluconeogenesis I	1.57	0.037	#NUM!	PGAM2
4-1BB Signaling in T Lymphocytes	1.47	0.0294	#NUM!	MAP2K1
Coagulation System	1.45	0.0286	#NUM!	SERPINA1
Oncostatin M Signaling	1.37	0.0233	#NUM!	MAP2K1
BER (Base Excision Repair) Pathway	1.36	0.0227	#NUM!	MAP2K1
Role of IL-17F in Allergic Inflammatory Airway Diseases	1.33	0.0213	#NUM!	MAP2K1
PFKFB4 Signaling Pathway	1.32	0.0208	#NUM!	MAP2K1
Melanoma Signaling	1.3	0.02	#NUM!	MAP2K1
UVC-Induced MAPK Signaling	1.29	0.0196	#NUM!	MAP2K1
UVB-Induced MAPK Signaling	1.29	0.0192	#NUM!	MAP2K1
EGF Signaling	1.25	0.0179	#NUM!	MAP2K1
CD27 Signaling in Lymphocytes	1.25	0.0175	#NUM!	MAP2K1
CNTF Signaling	1.25	0.0175	#NUM!	MAP2K1
Role of IL-17A in Arthritis	1.25	0.0175	#NUM!	MAP2K1
Cancer Drug Resistance By Drug Efflux	1.24	0.0172	#NUM!	MAP2K1
Polyamine Regulation in Colon Cancer	1.23	0.0169	#NUM!	MAP2K1
Endometrial Cancer Signaling	1.23	0.0167	#NUM!	MAP2K1
IL-2 Signaling	1.21	0.0161	#NUM!	MAP2K1
Thrombopoietin Signaling	1.2	0.0159	#NUM!	MAP2K1
ERB2-ERBB3 Signaling	1.19	0.0154	#NUM!	MAP2K1
Pyridoxal 5'-phosphate Salvage Pathway	1.19	0.0154	#NUM!	MAP2K1
Role of PI3K/AKT Signaling in the Pathogenesis of Influenza	1.19	0.0152	#NUM!	MAP2K1
CD40 Signaling	1.18	0.0149	#NUM!	MAP2K1
IL-17A Signaling in Airway Cells	1.18	0.0149	#NUM!	MAP2K1
ERBB4 Signaling	1.17	0.0147	#NUM!	MAP2K1
SPINK1 General Cancer Pathway	1.17	0.0145	#NUM!	MAP2K1
GM-CSF Signaling	1.16	0.0143	#NUM!	MAP2K1
Melatonin Signaling	1.15	0.0139	#NUM!	MAP2K1
Granzyme A Signaling	1.13	0.0133	#NUM!	MBP
Leptin Signaling in Obesity	1.13	0.0132	#NUM!	MAP2K1
GDNF Family Ligand-Receptor Interactions	1.13	0.0132	#NUM!	MAP2K1
TREM1 Signaling	1.12	0.013	#NUM!	NLRP4
Antiproliferative Role of Somatostatin Receptor 2	1.12	0.013	#NUM!	MAP2K1
Neurotrophin/TRK Signaling	1.12	0.0128	#NUM!	MAP2K1
IL-3 Signaling	1.11	0.0127	#NUM!	MAP2K1
Renal Cell Carcinoma Signaling	1.11	0.0127	#NUM!	MAP2K1
Thyroid Cancer Signaling	1.11	0.0127	#NUM!	MAP2K1
Role of MAPK Signaling in Inhibiting the Pathogenesis of Influenza	1.11	0.0127	#NUM!	MAP2K1
Chemokine Signaling	1.1	0.0123	#NUM!	MAP2K1
FLT3 Signaling in Hematopoietic Progenitor Cells	1.09	0.0122	#NUM!	MAP2K1
JAK/STAT Signaling	1.09	0.0122	#NUM!	MAP2K1
Role of MAPK Signaling in the Pathogenesis of Influenza	1.08	0.0119	#NUM!	MAP2K1
VEGF Family Ligand-Receptor Interactions	1.08	0.0119	#NUM!	MAP2K1
LPS-stimulated MAPK Signaling	1.08	0.0118	#NUM!	MAP2K1
FGF Signaling	1.07	0.0116	#NUM!	MAP2K1
PDGF Signaling	1.07	0.0115	#NUM!	MAP2K1
Ceramide Signaling	1.05	0.011	#NUM!	MAP2K1
Acute Myeloid Leukemia Signaling	1.05	0.011	#NUM!	MAP2K1
RANK Signaling in Osteoclasts	1.05	0.011	#NUM!	MAP2K1
BMP signaling pathway	1.05	0.011	#NUM!	MAP2K1
Pyroptosis Signaling Pathway	1.04	0.0108	#NUM!	NLRP4
ERBB Signaling	1.04	0.0108	#NUM!	MAP2K1
Non-Small Cell Lung Cancer Signaling	1.04	0.0106	#NUM!	MAP2K1
Prolactin Signaling	1.03	0.0105	#NUM!	MAP2K1
TGF-β Signaling	1.03	0.0104	#NUM!	MAP2K1
Salvage Pathways of Pyrimidine Ribonucleotides	1.02	0.0103	#NUM!	MAP2K1
Melanocyte Development and Pigmentation Signaling	1.02	0.0102	#NUM!	MAP2K1
VEGF Signaling	1.02	0.0101	#NUM!	MAP2K1
ATM Signaling	1.01	0.01	#NUM!	H2AX
Mouse Embryonic Stem Cell Pluripotency	0.996	0.00962	#NUM!	MAP2K1
Apoptosis Signaling	0.996	0.00962	#NUM!	MAP2K1
IGF-1 Signaling	0.991	0.00952	#NUM!	MAP2K1
Chronic Myeloid Leukemia Signaling	0.983	0.00935	#NUM!	MAP2K1
PPAR Signaling	0.983	0.00935	#NUM!	MAP2K1
Telomerase Signaling	0.979	0.00926	#NUM!	MAP2K1
α-Adrenergic Signaling	0.975	0.00917	#NUM!	MAP2K1
Kinetochore Metaphase Signaling Pathway	0.971	0.00901	#NUM!	H2AX
Prostate Cancer Signaling	0.959	0.00877	#NUM!	MAP2K1
Role of MAPK Signaling in Promoting the Pathogenesis of Influenza	0.959	0.00877	#NUM!	MAP2K1
CDK5 Signaling	0.955	0.0087	#NUM!	MAP2K1
Bladder Cancer Signaling	0.951	0.00862	#NUM!	MAP2K1
Neuregulin Signaling	0.947	0.00855	#NUM!	MAP2K1
PAK Signaling	0.947	0.00855	#NUM!	MAP2K1
Fc Epsilon RI Signaling	0.943	0.00847	#NUM!	MAP2K1
Cholecystokinin/Gastrin-mediated Signaling	0.939	0.0084	#NUM!	MAP2K1
Renin-Angiotensin Signaling	0.936	0.00826	#NUM!	MAP2K1
Neuroprotective Role of THOP1 in Alzheimer's Disease	0.936	0.00826	#NUM!	SERPINA3
NGF Signaling	0.936	0.00833	#NUM!	MAP2K1
Nitric Oxide Signaling in the Cardiovascular System	0.936	0.00833	#NUM!	MAP2K1
IL-15 Production	0.928	0.00813	#NUM!	MAP2K1
Role of NANOG in Mammalian Embryonic Stem Cell Pluripotency	0.924	0.00806	#NUM!	MAP2K1
Glioma Signaling	0.921	0.008	#NUM!	MAP2K1
Gαs Signaling	0.921	0.008	#NUM!	MAP2K1
Pancreatic Adenocarcinoma Signaling	0.917	0.00794	#NUM!	MAP2K1
14-3-3-mediated Signaling	0.914	0.00787	#NUM!	MAP2K1
Endocannabinoid Developing Neuron Pathway	0.914	0.00787	#NUM!	MAP2K1
IL-6 Signaling	0.907	0.00775	#NUM!	MAP2K1
fMLP Signaling in Neutrophils	0.903	0.00763	#NUM!	MAP2K1
Synaptic Long Term Potentiation	0.9	0.00758	#NUM!	MAP2K1
HGF Signaling	0.9	0.00758	#NUM!	MAP2K1
Gα12/13 Signaling	0.896	0.00752	#NUM!	MAP2K1
P2Y Purigenic Receptor Signaling Pathway	0.896	0.00752	#NUM!	MAP2K1
CCR3 Signaling in Eosinophils	0.893	0.00746	#NUM!	MAP2K1
STAT3 Pathway	0.889	0.00741	#NUM!	MAP2K1
Role of PKR in Interferon Induction and Antiviral Response	0.886	0.00735	#NUM!	NLRP4
RAC Signaling	0.883	0.0073	#NUM!	MAP2K1
Iron homeostasis signaling pathway	0.879	0.00725	#NUM!	HPX
Insulin Receptor Signaling	0.873	0.00714	#NUM!	MAP2K1
Apelin Endothelial Signaling Pathway	0.873	0.00709	#NUM!	MAP2K1
MSP-RON Signaling In Cancer Cells Pathway	0.873	0.00714	#NUM!	MAP2K1
Hereditary Breast Cancer Signaling	0.87	0.00704	#NUM!	H2AX
Xenobiotic Metabolism General Signaling Pathway	0.866	0.00699	#NUM!	MAP2K1
Endocannabinoid Cancer Inhibition Pathway	0.854	0.0068	#NUM!	MAP2K1
Semaphorin Neuronal Repulsive Signaling Pathway	0.848	0.00667	#NUM!	MAP2K1
PTEN Signaling	0.845	0.00662	#NUM!	MAP2K1
Corticotropin Releasing Hormone Signaling	0.842	0.00658	#NUM!	MAP2K1
Relaxin Signaling	0.833	0.00645	#NUM!	MAP2K1
Ovarian Cancer Signaling	0.827	0.00633	#NUM!	MAP2K1
HMGB1 Signaling	0.804	0.00599	#NUM!	MAP2K1
CXCR4 Signaling	0.801	0.00595	#NUM!	MAP2K1
Germ Cell-Sertoli Cell Junction Signaling	0.796	0.00588	#NUM!	MAP2K1
Gαq Signaling	0.796	0.00588	#NUM!	MAP2K1
Glioblastoma Multiforme Signaling	0.793	0.00585	#NUM!	MAP2K1
Aldosterone Signaling in Epithelial Cells	0.79	0.00581	#NUM!	MAP2K1
Erythropoietin Signaling Pathway	0.78	0.00565	#NUM!	MAP2K1
Tumor Microenvironment Pathway	0.775	0.00559	#NUM!	MAP2K1
Regulation of eIF4 and p70S6K Signaling	0.772	0.00552	#NUM!	MAP2K1
GNRH Signaling	0.75	0.00524	#NUM!	MAP2K1
Xenobiotic Metabolism CAR Signaling Pathway	0.75	0.00524	#NUM!	MAP2K1
Regulation Of The Epithelial Mesenchymal Transition By Growth Factors Pathway	0.747	0.00521	#NUM!	MAP2K1
Regulation of the Epithelial-Mesenchymal Transition Pathway	0.742	0.00513	#NUM!	MAP2K1
Natural Killer Cell Signaling	0.735	0.00505	#NUM!	MAP2K1
Synaptic Long Term Depression	0.735	0.00505	#NUM!	MAP2K1
Gap Junction Signaling	0.735	0.00505	#NUM!	MAP2K1
PI3K/AKT Signaling	0.733	0.005	#NUM!	MAP2K1
Adrenomedullin signaling pathway	0.733	0.00503	#NUM!	MAP2K1
Human Embryonic Stem Cell Pluripotency	0.73	0.00498	#NUM!	MAP2K1
CDX Gastrointestinal Cancer Signaling Pathway	0.728	0.00495	#NUM!	MAP2K1
Ephrin Receptor Signaling	0.728	0.00495	#NUM!	MAP2K1
RAR Activation	0.721	0.00488	#NUM!	MAP2K1
Sertoli Cell-Sertoli Cell Junction Signaling	0.721	0.00485	#NUM!	MAP2K1
HIF1α Signaling	0.717	0.00481	#NUM!	MAP2K1
IL-8 Signaling	0.712	0.00476	#NUM!	MAP2K1
Integrin Signaling	0.71	0.00472	#NUM!	MAP2K1
ERK/MAPK Signaling	0.703	0.00465	#NUM!	MAP2K1
Autophagy	0.701	0.00463	#NUM!	MAP2K1
Multiple Sclerosis Signaling Pathway	0.69	0.0045	#NUM!	MBP
Role of NFAT in Cardiac Hypertrophy	0.688	0.00446	#NUM!	MAP2K1
Thrombin Signaling	0.686	0.00444	#NUM!	MAP2K1
EIF2 Signaling	0.682	0.00441	#NUM!	MAP2K1
HER-2 Signaling in Breast Cancer	0.682	0.00441	#NUM!	MAP2K1
cAMP-mediated signaling	0.668	0.00424	#NUM!	MAP2K1
NRF2-mediated Oxidative Stress Response	0.666	0.00422	#NUM!	MAP2K1
Actin Cytoskeleton Signaling	0.656	0.0041	#NUM!	MAP2K1
Wound Healing Signaling Pathway	0.642	0.00397	#NUM!	MAP2K1
LPS/IL-1 Mediated Inhibition of RXR Function	0.64	0.00394	#NUM!	APOE
Sperm Motility	0.635	0.00389	#NUM!	MAP2K1
Cardiac Hypertrophy Signaling	0.629	0.00383	#NUM!	MAP2K1
Signaling by Rho Family GTPases	0.62	0.00375	#NUM!	MAP2K1
Circadian Rhythm Signaling	0.618	0.00373	#NUM!	MAP2K1
Colorectal Cancer Metastasis Signaling	0.614	0.00369	#NUM!	MAP2K1
Opioid Signaling Pathway	0.602	0.00357	#NUM!	MAP2K1
Xenobiotic Metabolism Signaling	0.588	0.00344	#NUM!	MAP2K1
Sirtuin Signaling Pathway	0.585	0.00341	#NUM!	PGAM2
Senescence Pathway	0.578	0.00334	#NUM!	MAP2K1
Role Of Osteoclasts In Rheumatoid Arthritis Signaling Pathway	0.565	0.00324	#NUM!	MAP2K1
Synaptogenesis Signaling Pathway	0.558	0.00317	#NUM!	APOE
Pulmonary Fibrosis Idiopathic Signaling Pathway	0.545	0.00307	#NUM!	MAP2K1
Role of Macrophages, Fibroblasts and Endothelial Cells in Rheumatoid Arthritis	0.539	0.00301	#NUM!	MAP2K1
Pathogen Induced Cytokine Storm Signaling Pathway	0.499	0.0027	#NUM!	NLRP4
Estrogen Receptor Signaling	0.463	0.00244	#NUM!	MAP2K1
Protein Kinase A Signaling	0.462	0.00243	#NUM!	MAP2K1
Neutrophil Extracellular Trap Signaling Pathway	0.461	0.00242	#NUM!	MAP2K1
Hepatic Fibrosis Signaling Pathway	0.452	0.00236	#NUM!	MAP2K1
Molecular Mechanisms of Cancer	0.431	0.00222	#NUM!	MAP2K1
Regulation of IL-2 Expression in Activated and Anergic T Lymphocytes	0.421	0.00216	#NUM!	MAP2K1
Axonal Guidance Signaling	0.388	0.00196	#NUM!	MAP2K1
NUR77 Signaling in T Lymphocytes	0.386	0.00195	#NUM!	MAP2K1
CD28 Signaling in T Helper Cells	0.383	0.00193	#NUM!	MAP2K1
Cardiac Hypertrophy Signaling (Enhanced)	0.368	0.00185	#NUM!	MAP2K1
Glucocorticoid Receptor Signaling	0.345	0.00172	#NUM!	MAP2K1
Breast Cancer Regulation by Stathmin1	0.338	0.00168	#NUM!	MAP2K1
CREB Signaling in Neurons	0.332	0.00165	#NUM!	MAP2K1
T Cell Receptor Signaling	0.327	0.00162	#NUM!	MAP2K1
Systemic Lupus Erythematosus In T Cell Signaling Pathway	0.313	0.00156	#NUM!	MAP2K1
Phagosome Formation	0.29	0.00144	#NUM!	MAP2K1
G-Protein Coupled Receptor Signaling	0.287	0.00142	#NUM!	MAP2K1
S100 Family Signaling Pathway	0.259	0.0013	#NUM!	MAP2K1
FAK Signaling	0	0.000961	#NUM!	MAP2K1

## Sheet: Maternal Obesity
© 2000-2022 QIAGEN. All rights reserved.
Ingenuity Canonical Pathways	-log(p-value)	Ratio	z-score	Molecules
Tyrosine Biosynthesis IV	5.64	0.667	#NUM!	PAH,PCBD1
Phenylalanine Degradation I (Aerobic)	5.34	0.5	#NUM!	PAH,PCBD1
IL-15 Signaling	2.94	0.00756	#NUM!	Igkv1-110,Igkv4-57-1,Igkv8-19,Igkv8-24
B Cell Receptor Signaling	2.65	0.0063	#NUM!	Igkv1-110,Igkv4-57-1,Igkv8-19,Igkv8-24
Systemic Lupus Erythematosus In B Cell Signaling Pathway	2.45	0.00552	#NUM!	Igkv1-110,Igkv4-57-1,Igkv8-19,Igkv8-24
LXR/RXR Activation	2.27	0.0163	#NUM!	A1BG,APOA4
FXR/RXR Activation	2.25	0.0159	#NUM!	A1BG,APOA4
Communication between Innate and Adaptive Immune Cells	2.06	0.00429	#NUM!	Igkv1-110,Igkv4-57-1,Igkv8-19,Igkv8-24
Airway Inflammation in Asthma	1.53	0.0303	#NUM!	PRG2
Fatty Acid β-oxidation I	1.51	0.0286	#NUM!	ACAA1
Serotonin Receptor Signaling	1.4	0.0222	#NUM!	PCBD1
CSDE1 Signaling Pathway	1.31	0.0179	#NUM!	HNRNPD
Maturity Onset Diabetes of Young (MODY) Signaling	1.16	0.0127	#NUM!	APOA4
Dopamine Receptor Signaling	1.16	0.0125	#NUM!	PCBD1
Fc Epsilon RI Signaling	0.996	0.00847	#NUM!	GRAP2
GP6 Signaling Pathway	0.967	0.00787	#NUM!	GRAP2
Atherosclerosis Signaling	0.955	0.00763	#NUM!	APOA4
SNARE Signaling Pathway	0.939	0.00735	#NUM!	SNCG
IL-12 Signaling and Production in Macrophages	0.939	0.00735	#NUM!	APOA4
Aldosterone Signaling in Epithelial Cells	0.854	0.00595	#NUM!	HSPA12B
MicroRNA Biogenesis Signaling Pathway	0.81	0.00535	#NUM!	HNRNPD
Production of Nitric Oxide and Reactive Oxygen Species in Macrophages	0.801	0.00524	#NUM!	APOA4
Clathrin-mediated Endocytosis Signaling	0.796	0.00518	#NUM!	APOA4
PPARα/RXRα Activation	0.793	0.00513	#NUM!	ACAA1
Protein Ubiquitination Pathway	0.66	0.00365	#NUM!	HSPA12B
Synaptogenesis Signaling Pathway	0.606	0.00317	#NUM!	SNCG
Estrogen Receptor Signaling	0.509	0.00244	#NUM!	HNRNPD
ICOS-ICOSL Signaling in T Helper Cells	0.433	0.00197	#NUM!	GRAP2
CD28 Signaling in T Helper Cells	0.426	0.00193	#NUM!	GRAP2
PKCθ Signaling in T Lymphocytes	0.4	0.00179	#NUM!	GRAP2
CTLA4 Signaling in Cytotoxic T Lymphocytes	0.372	0.00164	#NUM!	GRAP2
T Cell Receptor Signaling	0.368	0.00162	#NUM!	GRAP2
Phospholipase C Signaling	0.334	0.00147	#NUM!	GRAP2

## Sheet: GeneratDietAlt
© 2000-2022 QIAGEN. All rights reserved.
Ingenuity Canonical Pathways	-log(p-value)	Ratio	z-score	Molecules
B Cell Development	4.34	0.0102	#NUM!	Igha,Ighv1-11,Ighv1-52,Ighv1-55,Igkv1-117
IL-15 Signaling	4.18	0.00945	#NUM!	Igha,Ighv1-11,Ighv1-52,Ighv1-55,Igkv1-117
FcγRIIB Signaling in B Lymphocytes	4.16	0.00938	#NUM!	Igha,Ighv1-11,Ighv1-52,Ighv1-55,Igkv1-117
p70S6K Signaling	3.99	0.00861	#NUM!	Igha,Ighv1-11,Ighv1-52,Ighv1-55,Igkv1-117
PI3K Signaling in B Lymphocytes	3.95	0.00846	#NUM!	Igha,Ighv1-11,Ighv1-52,Ighv1-55,Igkv1-117
B Cell Receptor Signaling	3.81	0.00787	#NUM!	Igha,Ighv1-11,Ighv1-52,Ighv1-55,Igkv1-117
Systemic Lupus Erythematosus In B Cell Signaling Pathway	3.54	0.00689	#NUM!	Igha,Ighv1-11,Ighv1-52,Ighv1-55,Igkv1-117
Communication between Innate and Adaptive Immune Cells	3.04	0.00536	#NUM!	Igha,Ighv1-11,Ighv1-52,Ighv1-55,Igkv1-117
Altered T Cell and B Cell Signaling in Rheumatoid Arthritis	3.02	0.00532	#NUM!	Igha,Ighv1-11,Ighv1-52,Ighv1-55,Igkv1-117
LPS/IL-1 Mediated Inhibition of RXR Function	2.91	0.0118	#NUM!	ALDH4A1,HMGCS2,SLC27A1
Role of NFAT in Regulation of the Immune Response	2.83	0.00482	#NUM!	Igha,Ighv1-11,Ighv1-52,Ighv1-55,Igkv1-117
Systemic Lupus Erythematosus Signaling	2.78	0.00468	#NUM!	Igha,Ighv1-11,Ighv1-52,Ighv1-55,Igkv1-117
4-hydroxyproline Degradation I	2.77	0.5	#NUM!	ALDH4A1
Phospholipase C Signaling	2.68	0.00446	#NUM!	Igha,Ighv1-11,Ighv1-52,Ighv1-55,Igkv1-117
Proline Degradation	2.59	0.333	#NUM!	ALDH4A1
Thiosulfate Disproportionation III (Rhodanese)	2.59	0.333	#NUM!	TST
Proline Biosynthesis I	2.47	0.25	#NUM!	PYCR1
Arginine Degradation I (Arginase Pathway)	2.47	0.25	#NUM!	ALDH4A1
Proline Biosynthesis II (from Arginine)	2.37	0.2	#NUM!	PYCR1
Arginine Degradation VI (Arginase 2 Pathway)	2.29	0.167	#NUM!	PYCR1
Atherosclerosis Signaling	2.25	0.015	#NUM!	APOA4,COL1A2
Calcium Transport I	2.07	0.1	#NUM!	ATP2A2
Ketogenesis	2.03	0.0909	#NUM!	HMGCS2
Mevalonate Pathway I	1.93	0.0714	#NUM!	HMGCS2
Fatty Acid Activation	1.9	0.0667	#NUM!	SLC27A1
Superpathway of Geranylgeranyldiphosphate Biosynthesis I (via Mevalonate)	1.82	0.0556	#NUM!	HMGCS2
γ-linolenate Biosynthesis II (Animals)	1.8	0.0526	#NUM!	SLC27A1
Mitochondrial L-carnitine Shuttle Pathway	1.8	0.0526	#NUM!	SLC27A1
Histamine Degradation	1.75	0.0476	#NUM!	ALDH4A1
Fatty Acid α-oxidation	1.75	0.0476	#NUM!	ALDH4A1
Putrescine Degradation III	1.73	0.0455	#NUM!	ALDH4A1
Ethanol Degradation IV	1.68	0.04	#NUM!	ALDH4A1
Tryptophan Degradation X (Mammalian, via Tryptamine)	1.64	0.037	#NUM!	ALDH4A1
Gluconeogenesis I	1.64	0.037	#NUM!	ME1
Apelin Liver Signaling Pathway	1.64	0.037	#NUM!	COL1A2
Superpathway of Cholesterol Biosynthesis	1.61	0.0345	#NUM!	HMGCS2
Dopamine Degradation	1.57	0.0312	#NUM!	ALDH4A1
Ethanol Degradation II	1.53	0.0286	#NUM!	ALDH4A1
Fatty Acid β-oxidation I	1.53	0.0286	#NUM!	SLC27A1
Noradrenaline and Adrenaline Degradation	1.51	0.027	#NUM!	ALDH4A1
Intrinsic Prothrombin Activation Pathway	1.45	0.0238	#NUM!	COL1A2
Neutrophil Extracellular Trap Signaling Pathway	1.32	0.00484	#NUM!	COL1A2,Igha
Oxidative Ethanol Degradation III	1.32	0.0175	#NUM!	ALDH4A1
Primary Immunodeficiency Signaling	1.31	0.0169	#NUM!	Igha
Triacylglycerol Degradation	1.31	0.0169	#NUM!	Ces1f
PXR/RXR Activation	1.27	0.0154	#NUM!	HMGCS2
Stearate Biosynthesis I (Animals)	1.24	0.0143	#NUM!	SLC27A1
Serotonin Degradation	1.23	0.0141	#NUM!	ALDH4A1
IL-7 Signaling Pathway	1.19	0.0128	#NUM!	Igha
Maturity Onset Diabetes of Young (MODY) Signaling	1.19	0.0127	#NUM!	APOA4
Heparan Sulfate Biosynthesis (Late Stages)	1.18	0.0123	#NUM!	Ces1f
TR/RXR Activation	1.16	0.0119	#NUM!	ME1
Xenobiotic Metabolism AHR Signaling Pathway	1.15	0.0115	#NUM!	ALDH4A1
Heparan Sulfate Biosynthesis	1.14	0.0114	#NUM!	Ces1f
Apelin Cardiomyocyte Signaling Pathway	1.09	0.0101	#NUM!	ATP2A2
Nitric Oxide Signaling in the Cardiovascular System	1.01	0.00833	#NUM!	ATP2A2
LXR/RXR Activation	1	0.00813	#NUM!	APOA4
FXR/RXR Activation	0.991	0.00794	#NUM!	APOA4
GP6 Signaling Pathway	0.987	0.00787	#NUM!	COL1A2
IL-12 Signaling and Production in Macrophages	0.959	0.00735	#NUM!	APOA4
Dilated Cardiomyopathy Signaling Pathway	0.921	0.00667	#NUM!	ATP2A2
NAD Signaling Pathway	0.917	0.00662	#NUM!	HMGCS2
Type II Diabetes Mellitus Signaling	0.914	0.00654	#NUM!	SLC27A1
Aryl Hydrocarbon Receptor Signaling	0.896	0.00629	#NUM!	ALDH4A1
HOTAIR Regulatory Pathway	0.886	0.00613	#NUM!	COL1A2
Cardiac β-adrenergic Signaling	0.848	0.00556	#NUM!	ATP2A2
Tumor Microenvironment Pathway	0.848	0.00559	#NUM!	COL1A2
Dopamine-DARPP32 Feedback in cAMP Signaling	0.833	0.00538	#NUM!	ATP2A2
Production of Nitric Oxide and Reactive Oxygen Species in Macrophages	0.821	0.00524	#NUM!	APOA4
Xenobiotic Metabolism CAR Signaling Pathway	0.821	0.00524	#NUM!	ALDH4A1
Xenobiotic Metabolism PXR Signaling Pathway	0.821	0.00521	#NUM!	ALDH4A1
PPARα/RXRα Activation	0.815	0.00513	#NUM!	SLC27A1
Hepatic Fibrosis / Hepatic Stellate Cell Activation	0.815	0.00515	#NUM!	COL1A2
Natural Killer Cell Signaling	0.807	0.00505	#NUM!	COL1A2
Clathrin-mediated Endocytosis Signaling	0.788	0.00481	#NUM!	APOA4
Calcium Signaling	0.767	0.00455	#NUM!	ATP2A2
Wound Healing Signaling Pathway	0.712	0.00397	#NUM!	COL1A2
Insulin Secretion Signaling Pathway	0.682	0.00368	#NUM!	PC
Xenobiotic Metabolism Signaling	0.658	0.00344	#NUM!	ALDH4A1
Sirtuin Signaling Pathway	0.654	0.00341	#NUM!	HMGCS2
Role Of Osteoclasts In Rheumatoid Arthritis Signaling Pathway	0.635	0.00324	#NUM!	COL1A2
Pulmonary Fibrosis Idiopathic Signaling Pathway	0.613	0.00307	#NUM!	COL1A2
Pathogen Induced Cytokine Storm Signaling Pathway	0.565	0.0027	#NUM!	COL1A2
Estrogen Receptor Signaling	0.529	0.00244	#NUM!	MED13
Hepatic Fibrosis Signaling Pathway	0.517	0.00236	#NUM!	COL1A2
Hematopoiesis from Pluripotent Stem Cells	0.498	0.00225	#NUM!	Igha
Calcium-induced T Lymphocyte Apoptosis	0.487	0.00217	#NUM!	ATP2A2
Cardiac Hypertrophy Signaling (Enhanced)	0.428	0.00185	#NUM!	ATP2A2
IL-4 Signaling	0.407	0.00173	#NUM!	COL1A2
Glucocorticoid Receptor Signaling	0.405	0.00172	#NUM!	PC
Dendritic Cell Maturation	0.396	0.00168	#NUM!	COL1A2
Phagosome Formation	0.346	0.00144	#NUM!	Igha
S100 Family Signaling Pathway	0.312	0.0013	#NUM!	ATP2A2
FAK Signaling	0.225	0.000961	#NUM!	COL1A2

## Sheet: Obese offspring
© 2000-2022 QIAGEN. All rights reserved.
Ingenuity Canonical Pathways	-log(p-value)	Ratio	z-score	Molecules
IL-15 Signaling	6.51	0.00945	#NUM!	Ighv1-76,Igkv14-111,Igkv4-63,Iglc1,Iglc2
B Cell Receptor Signaling	6.12	0.00787	#NUM!	Ighv1-76,Igkv14-111,Igkv4-63,Iglc1,Iglc2
Systemic Lupus Erythematosus In B Cell Signaling Pathway	5.84	0.00691	#NUM!	Ighv1-76,Igkv14-111,Igkv4-63,Iglc1,Iglc2
Communication between Innate and Adaptive Immune Cells	5.3	0.00536	#NUM!	Ighv1-76,Igkv14-111,Igkv4-63,Iglc1,Iglc2
Fatty Acid β-oxidation I	1.92	0.0286	#NUM!	ACAA1
PPARα/RXRα Activation	1.19	0.00513	#NUM!	ACAA1

## Sheet: LeanMatInfl
© 2000-2022 QIAGEN. All rights reserved.
Ingenuity Canonical Pathways	-log(p-value)	Ratio	z-score	Molecules
B Cell Development	5.63	0.0123	#NUM!	Ighv1-11,Ighv1-22,Ighv1-55,Ighv2-5,Igkv4-63,Igkv9-124
IL-15 Signaling	5.43	0.0113	#NUM!	Ighv1-11,Ighv1-22,Ighv1-55,Ighv2-5,Igkv4-63,Igkv9-124
FcγRIIB Signaling in B Lymphocytes	5.41	0.0113	#NUM!	Ighv1-11,Ighv1-22,Ighv1-55,Ighv2-5,Igkv4-63,Igkv9-124
p70S6K Signaling	5.2	0.0103	#NUM!	Ighv1-11,Ighv1-22,Ighv1-55,Ighv2-5,Igkv4-63,Igkv9-124
PI3K Signaling in B Lymphocytes	5.15	0.0102	#NUM!	Ighv1-11,Ighv1-22,Ighv1-55,Ighv2-5,Igkv4-63,Igkv9-124
B Cell Receptor Signaling	4.97	0.00945	#NUM!	Ighv1-11,Ighv1-22,Ighv1-55,Ighv2-5,Igkv4-63,Igkv9-124
Systemic Lupus Erythematosus In B Cell Signaling Pathway	4.64	0.00826	#NUM!	Ighv1-11,Ighv1-22,Ighv1-55,Ighv2-5,Igkv4-63,Igkv9-124
Communication between Innate and Adaptive Immune Cells	4.04	0.00643	#NUM!	Ighv1-11,Ighv1-22,Ighv1-55,Ighv2-5,Igkv4-63,Igkv9-124
Altered T Cell and B Cell Signaling in Rheumatoid Arthritis	4.02	0.00638	#NUM!	Ighv1-11,Ighv1-22,Ighv1-55,Ighv2-5,Igkv4-63,Igkv9-124
LXR/RXR Activation	3.83	0.0244	#NUM!	APOA4,HPX,LPL
FXR/RXR Activation	3.8	0.0238	#NUM!	APOA4,HPX,LPL
Role of NFAT in Regulation of the Immune Response	3.78	0.00579	#NUM!	Ighv1-11,Ighv1-22,Ighv1-55,Ighv2-5,Igkv4-63,Igkv9-124
Systemic Lupus Erythematosus Signaling	3.71	0.00562	#NUM!	Ighv1-11,Ighv1-22,Ighv1-55,Ighv2-5,Igkv4-63,Igkv9-124
Phospholipase C Signaling	3.6	0.00535	#NUM!	Ighv1-11,Ighv1-22,Ighv1-55,Ighv2-5,Igkv4-63,Igkv9-124
Thiosulfate Disproportionation III (Rhodanese)	2.59	0.333	#NUM!	TST
Atherosclerosis Signaling	2.25	0.015	#NUM!	APOA4,LPL
Sertoli Cell-Sertoli Cell Junction Signaling	1.88	0.00971	#NUM!	JUP,SPTBN1
Retinol Biosynthesis	1.41	0.0213	#NUM!	LPL
Triacylglycerol Degradation	1.31	0.0169	#NUM!	LPL
Phospholipases	1.24	0.0145	#NUM!	LPL
Maturity Onset Diabetes of Young (MODY) Signaling	1.19	0.0127	#NUM!	APOA4
Acute Myeloid Leukemia Signaling	1.13	0.011	#NUM!	JUP
Death Receptor Signaling	1.1	0.0104	#NUM!	LMNA
Apoptosis Signaling	1.07	0.00962	#NUM!	LMNA
IL-12 Signaling and Production in Macrophages	0.959	0.00735	#NUM!	APOA4
Iron homeostasis signaling pathway	0.955	0.00725	#NUM!	HPX
Adipogenesis pathway	0.951	0.00719	#NUM!	LPL
Dilated Cardiomyopathy Signaling Pathway	0.921	0.00667	#NUM!	LMNA
Germ Cell-Sertoli Cell Junction Signaling	0.87	0.00588	#NUM!	JUP
Acute Phase Response Signaling	0.836	0.00541	#NUM!	HPX
Production of Nitric Oxide and Reactive Oxygen Species in Macrophages	0.821	0.00524	#NUM!	APOA4
PPARα/RXRα Activation	0.815	0.00513	#NUM!	LPL
Macrophage Alternative Activation Signaling Pathway	0.801	0.00495	#NUM!	LPL
Gustation Pathway	0.799	0.00493	#NUM!	LPL
Clathrin-mediated Endocytosis Signaling	0.788	0.00481	#NUM!	APOA4
Calcium Signaling	0.767	0.00455	#NUM!	Tpm1
Oxytocin Signaling Pathway	0.67	0.00355	#NUM!	LPL
S100 Family Signaling Pathway	0.312	0.0013	#NUM!	Tpm1
